# Supplementary material for: Cardiomyocyte contractile impairment in heart failure results from reduced BAG3-mediated sarcomeric protein turnover
Source: Nat Commun. 2021 May 19;12:2942. doi: 10.1038/s41467-021-23272-z (PMC8134551; doi:10.1038/s41467-021-23272-z)
Supplement: Supplementary file 4 — Supplementary Data 1 [file 41467_2021_23272_MOESM4_ESM.xlsx]

## Sheet: BAG3 Myofilament Interactome
Accession	Coverage (%)	#Peptides	#Unique	Avg. Mass	Description
P12883|MYH7_HUMAN	41	113	36	223095	Myosin-7 OS=Homo sapiens GN=MYH7 PE=1 SV=5
P13533|MYH6_HUMAN	28	73	1	223733	Myosin-6 OS=Homo sapiens GN=MYH6 PE=1 SV=5
O95817|BAG3_HUMAN	73	63	63	61595	BAG family molecular chaperone regulator 3 OS=Homo sapiens GN=BAG3 PE=1 SV=3
Q9UKX2|MYH2_HUMAN	11	30	1	223042	Myosin-2 OS=Homo sapiens GN=MYH2 PE=1 SV=1
Q9UKX3|MYH13_HUMAN	10	28	2	223603	Myosin-13 OS=Homo sapiens GN=MYH13 PE=2 SV=2
P68032|ACTC_HUMAN	44	27	1	42019	Actin alpha cardiac muscle 1 OS=Homo sapiens GN=ACTC1 PE=1 SV=1
P17661|DESM_HUMAN	39	22	19	53536	Desmin OS=Homo sapiens GN=DES PE=1 SV=3
Q14896|MYPC3_HUMAN	14	16	16	140762	Myosin-binding protein C cardiac-type OS=Homo sapiens GN=MYBPC3 PE=1 SV=4
P35609|ACTN2_HUMAN	16	13	13	103854	Alpha-actinin-2 OS=Homo sapiens GN=ACTN2 PE=1 SV=1
P12235|ADT1_HUMAN	32	12	6	33065	ADP/ATP translocase 1 OS=Homo sapiens GN=SLC25A4 PE=1 SV=4
A7E2Y1|MYH7B_HUMAN	4	11	5	221386	Myosin-7B OS=Homo sapiens GN=MYH7B PE=1 SV=3
Q9UJY1|HSPB8_HUMAN	32	10	10	21604	Heat shock protein beta-8 OS=Homo sapiens GN=HSPB8 PE=1 SV=1
P15924|DESP_HUMAN	3	8	8	331774	Desmoplakin OS=Homo sapiens GN=DSP PE=1 SV=3
Q14315|FLNC_HUMAN	3	8	6	291020	Filamin-C OS=Homo sapiens GN=FLNC PE=1 SV=3
P05141|ADT2_HUMAN	21	7	1	32852	ADP/ATP translocase 2 OS=Homo sapiens GN=SLC25A5 PE=1 SV=7
P09669|COX6C_HUMAN	47	7	7	8781	Cytochrome c oxidase subunit 6C OS=Homo sapiens GN=COX6C PE=1 SV=2
Q13423|NNTM_HUMAN	7	7	7	113895	NAD(P) transhydrogenase mitochondrial OS=Homo sapiens GN=NNT PE=1 SV=3
Q562R1|ACTBL_HUMAN	13	6	2	42003	Beta-actin-like protein 2 OS=Homo sapiens GN=ACTBL2 PE=1 SV=2
Q9H6N6|MYH16_HUMAN	3	6	1	128290	Putative uncharacterized protein MYH16 OS=Homo sapiens GN=MYH16 PE=1 SV=2
P21796|VDAC1_HUMAN	28	6	6	30773	Voltage-dependent anion-selective channel protein 1 OS=Homo sapiens GN=VDAC1 PE=1 SV=2
Q09666|AHNK_HUMAN	1	5	4	629114	Neuroblast differentiation-associated protein AHNAK OS=Homo sapiens GN=AHNAK PE=1 SV=2
Q15149|PLEC_HUMAN	1	5	5	531796	Plectin OS=Homo sapiens GN=PLEC PE=1 SV=3
P40939|ECHA_HUMAN	6	5	4	83000	Trifunctional enzyme subunit alpha mitochondrial OS=Homo sapiens GN=HADHA PE=1 SV=2
P08670|VIME_HUMAN	10	5	2	53652	Vimentin OS=Homo sapiens GN=VIM PE=1 SV=4
P02511|CRYAB_HUMAN	22	4	4	20159	Alpha-crystallin B chain OS=Homo sapiens GN=CRYAB PE=1 SV=2
P18859|ATP5J_HUMAN	32	4	4	12588	ATP synthase-coupling factor 6 mitochondrial OS=Homo sapiens GN=ATP5J PE=1 SV=1
P12111|CO6A3_HUMAN	1	4	4	343668	Collagen alpha-3(VI) chain OS=Homo sapiens GN=COL6A3 PE=1 SV=5
O75369|FLNB_HUMAN	2	4	2	278162	Filamin-B OS=Homo sapiens GN=FLNB PE=1 SV=2
P11142|HSP7C_HUMAN	7	4	4	70898	Heat shock cognate 71 kDa protein OS=Homo sapiens GN=HSPA8 PE=1 SV=1
P24539|AT5F1_HUMAN	12	3	3	28909	ATP synthase F(0) complex subunit B1 mitochondrial OS=Homo sapiens GN=ATP5F1 PE=1 SV=2
P06732|KCRM_HUMAN	8	3	3	43101	Creatine kinase M-type OS=Homo sapiens GN=CKM PE=1 SV=2
P20674|COX5A_HUMAN	15	3	3	16762	Cytochrome c oxidase subunit 5A mitochondrial OS=Homo sapiens GN=COX5A PE=1 SV=2
Q8TDM6|DLG5_HUMAN	1	3	1	213866	Disks large homolog 5 OS=Homo sapiens GN=DLG5 PE=1 SV=4
P0DMV8|HS71A_HUMAN	6	3	3	70052	Heat shock 70 kDa protein 1A OS=Homo sapiens GN=HSPA1A PE=1 SV=1
P54652|HSP72_HUMAN	6	3	3	70021	Heat shock-related 70 kDa protein 2 OS=Homo sapiens GN=HSPA2 PE=1 SV=1
P68431|H31_HUMAN	15	3	3	15404	Histone H3.1 OS=Homo sapiens GN=HIST1H3A PE=1 SV=2
P62805|H4_HUMAN	29	3	3	11367	Histone H4 OS=Homo sapiens GN=HIST1H4A PE=1 SV=2
P52179|MYOM1_HUMAN	2	3	3	187625	Myomesin-1 OS=Homo sapiens GN=MYOM1 PE=1 SV=2
P08590|MYL3_HUMAN	20	3	3	21932	Myosin light chain 3 OS=Homo sapiens GN=MYL3 PE=1 SV=3
Q9NPC6|MYOZ2_HUMAN	12	3	3	29898	Myozenin-2 OS=Homo sapiens GN=MYOZ2 PE=1 SV=1
O96000|NDUBA_HUMAN	17	3	3	20777	NADH dehydrogenase [ubiquinone] 1 beta subcomplex subunit 10 OS=Homo sapiens GN=NDUFB10 PE=1 SV=3
P55084|ECHB_HUMAN	6	3	3	51294	Trifunctional enzyme subunit beta mitochondrial OS=Homo sapiens GN=HADHB PE=1 SV=3
Q07020|RL18_HUMAN	11	2	2	21634	60S ribosomal protein L18 OS=Homo sapiens GN=RPL18 PE=1 SV=2
P61353|RL27_HUMAN	15	2	2	15798	60S ribosomal protein L27 OS=Homo sapiens GN=RPL27 PE=1 SV=2
Q02878|RL6_HUMAN	6	2	2	32728	60S ribosomal protein L6 OS=Homo sapiens GN=RPL6 PE=1 SV=3
Q15027|ACAP1_HUMAN	2	2	1	81536	Arf-GAP with coiled-coil ANK repeat and PH domain-containing protein 1 OS=Homo sapiens GN=ACAP1 PE=1 SV=1
P56385|ATP5I_HUMAN	30	2	2	7933	ATP synthase subunit e mitochondrial OS=Homo sapiens GN=ATP5I PE=1 SV=2
Q5SW79|CE170_HUMAN	1	2	2	175292	Centrosomal protein of 170 kDa OS=Homo sapiens GN=CEP170 PE=1 SV=1
P08123|CO1A2_HUMAN	2	2	2	129314	Collagen alpha-2(I) chain OS=Homo sapiens GN=COL1A2 PE=1 SV=7
P31930|QCR1_HUMAN	5	2	2	52646	Cytochrome b-c1 complex subunit 1 mitochondrial OS=Homo sapiens GN=UQCRC1 PE=1 SV=3
Q9Y2R0|COA3_HUMAN	21	2	2	11731	Cytochrome c oxidase assembly factor 3 homolog mitochondrial OS=Homo sapiens GN=COA3 PE=1 SV=1
P04792|HSPB1_HUMAN	9	2	2	22783	Heat shock protein beta-1 OS=Homo sapiens GN=HSPB1 PE=1 SV=2
P16403|H12_HUMAN	13	2	2	21365	Histone H1.2 OS=Homo sapiens GN=HIST1H1C PE=1 SV=2
P62807|H2B1C_HUMAN	14	2	2	13906	Histone H2B type 1-C/E/F/G/I OS=Homo sapiens GN=HIST1H2BC PE=1 SV=4
Q9NX63|MIC19_HUMAN	8	2	2	26152	MICOS complex subunit MIC19 OS=Homo sapiens GN=CHCHD3 PE=1 SV=1
Q9UL68|MYT1L_HUMAN	1	2	2	133043	Myelin transcription factor 1-like protein OS=Homo sapiens GN=MYT1L PE=2 SV=3
P54296|MYOM2_HUMAN	1	2	2	164896	Myomesin-2 OS=Homo sapiens GN=MYOM2 PE=1 SV=2
Q9P0J0|NDUAD_HUMAN	13	2	2	16698	NADH dehydrogenase [ubiquinone] 1 alpha subcomplex subunit 13 OS=Homo sapiens GN=NDUFA13 PE=1 SV=3
O75438|NDUB1_HUMAN	29	2	2	6961	NADH dehydrogenase [ubiquinone] 1 beta subcomplex subunit 1 OS=Homo sapiens GN=NDUFB1 PE=1 SV=1
P12036|NFH_HUMAN	2	2	0	112479	Neurofilament heavy polypeptide OS=Homo sapiens GN=NEFH PE=1 SV=4
P41219|PERI_HUMAN	4	2	1	53651	Peripherin OS=Homo sapiens GN=PRPH PE=1 SV=2
Q00325|MPCP_HUMAN	5	2	2	40095	Phosphate carrier protein mitochondrial OS=Homo sapiens GN=SLC25A3 PE=1 SV=2
Q86WI3|NLRC5_HUMAN	1	2	1	204593	Protein NLRC5 OS=Homo sapiens GN=NLRC5 PE=1 SV=3
Q9NZL6|RGL1_HUMAN	1	2	1	86701	Ral guanine nucleotide dissociation stimulator-like 1 OS=Homo sapiens GN=RGL1 PE=1 SV=1
P16615|AT2A2_HUMAN	2	2	2	114757	Sarcoplasmic/endoplasmic reticulum calcium ATPase 2 OS=Homo sapiens GN=ATP2A2 PE=1 SV=1
P02743|SAMP_HUMAN	9	2	2	25387	Serum amyloid P-component OS=Homo sapiens GN=APCS PE=1 SV=2
Q9Y3M8|STA13_HUMAN	1	2	1	124967	StAR-related lipid transfer protein 13 OS=Homo sapiens GN=STARD13 PE=1 SV=2
Q9UMS6|SYNP2_HUMAN	2	2	2	117514	Synaptopodin-2 OS=Homo sapiens GN=SYNPO2 PE=1 SV=2
P09493|TPM1_HUMAN	8	2	2	32709	Tropomyosin alpha-1 chain OS=Homo sapiens GN=TPM1 PE=1 SV=2
P07951|TPM2_HUMAN	8	2	2	32851	Tropomyosin beta chain OS=Homo sapiens GN=TPM2 PE=1 SV=1
P19429|TNNI3_HUMAN	8	2	1	24008	Troponin I cardiac muscle OS=Homo sapiens GN=TNNI3 PE=1 SV=3
P45880|VDAC2_HUMAN	6	2	2	31567	Voltage-dependent anion-selective channel protein 2 OS=Homo sapiens GN=VDAC2 PE=1 SV=2
P61313|RL15_HUMAN	4	1	1	24146	60S ribosomal protein L15 OS=Homo sapiens GN=RPL15 PE=1 SV=2
P42766|RL35_HUMAN	8	1	1	14551	60S ribosomal protein L35 OS=Homo sapiens GN=RPL35 PE=1 SV=2
Q92667|AKAP1_HUMAN	1	1	1	97342	A-kinase anchor protein 1 mitochondrial OS=Homo sapiens GN=AKAP1 PE=1 SV=1
Q8IY63|AMOL1_HUMAN	1	1	1	106574	Angiomotin-like protein 1 OS=Homo sapiens GN=AMOTL1 PE=1 SV=1
A6QL63|BTBDB_HUMAN	1	1	1	120884	Ankyrin repeat and BTB/POZ domain-containing protein BTBD11 OS=Homo sapiens GN=BTBD11 PE=2 SV=3
P16157|ANK1_HUMAN	0	1	1	206263	Ankyrin-1 OS=Homo sapiens GN=ANK1 PE=1 SV=3
P00846|ATP6_HUMAN	4	1	1	24817	ATP synthase subunit a OS=Homo sapiens GN=MT-ATP6 PE=1 SV=1
Q4LE39|ARI4B_HUMAN	0	1	1	147809	AT-rich interactive domain-containing protein 4B OS=Homo sapiens GN=ARID4B PE=1 SV=2
P56817|BACE1_HUMAN	2	1	1	55764	Beta-secretase 1 OS=Homo sapiens GN=BACE1 PE=1 SV=3
O75746|CMC1_HUMAN	1	1	1	74762	Calcium-binding mitochondrial carrier protein Aralar1 OS=Homo sapiens GN=SLC25A12 PE=1 SV=2
O14958|CASQ2_HUMAN	2	1	1	46436	Calsequestrin-2 OS=Homo sapiens GN=CASQ2 PE=1 SV=2
Q8WUX9|CHMP7_HUMAN	2	1	1	50911	Charged multivesicular body protein 7 OS=Homo sapiens GN=CHMP7 PE=1 SV=1
Q9HAW4|CLSPN_HUMAN	1	1	1	151093	Claspin OS=Homo sapiens GN=CLSPN PE=1 SV=3
Q5T0U0|CC122_HUMAN	3	1	1	32206	Coiled-coil domain-containing protein 122 OS=Homo sapiens GN=CCDC122 PE=2 SV=1
Q96BQ5|CC127_HUMAN	3	1	1	30834	Coiled-coil domain-containing protein 127 OS=Homo sapiens GN=CCDC127 PE=1 SV=1
P02452|CO1A1_HUMAN	1	1	1	138942	Collagen alpha-1(I) chain OS=Homo sapiens GN=COL1A1 PE=1 SV=5
P0C0L4|CO4A_HUMAN	0	1	1	192784	Complement C4-A OS=Homo sapiens GN=C4A PE=1 SV=2
P22695|QCR2_HUMAN	4	1	1	48443	Cytochrome b-c1 complex subunit 2 mitochondrial OS=Homo sapiens GN=UQCRC2 PE=1 SV=3
Q08554|DSC1_HUMAN	2	1	1	99987	Desmocollin-1 OS=Homo sapiens GN=DSC1 PE=1 SV=2
Q14118|DAG1_HUMAN	1	1	1	97441	Dystroglycan OS=Homo sapiens GN=DAG1 PE=1 SV=2
O75592|MYCB2_HUMAN	0	1	1	510091	E3 ubiquitin-protein ligase MYCBP2 OS=Homo sapiens GN=MYCBP2 PE=1 SV=3
Q7L8L6|FAKD5_HUMAN	1	1	1	86574	FAST kinase domain-containing protein 5 mitochondrial OS=Homo sapiens GN=FASTKD5 PE=1 SV=1
P35555|FBN1_HUMAN	0	1	1	312237	Fibrillin-1 OS=Homo sapiens GN=FBN1 PE=1 SV=3
Q9NS00|C1GLT_HUMAN	2	1	1	42203	Glycoprotein-N-acetylgalactosamine 3-beta-galactosyltransferase 1 OS=Homo sapiens GN=C1GALT1 PE=1 SV=1
Q8IWJ2|GCC2_HUMAN	1	1	1	195908	GRIP and coiled-coil domain-containing protein 2 OS=Homo sapiens GN=GCC2 PE=1 SV=4
Q7Z4Q2|HEAT3_HUMAN	1	1	1	74583	HEAT repeat-containing protein 3 OS=Homo sapiens GN=HEATR3 PE=1 SV=2
P68871|HBB_HUMAN	9	1	1	15998	Hemoglobin subunit beta OS=Homo sapiens GN=HBB PE=1 SV=2
O14607|UTY_HUMAN	0	1	1	149547	Histone demethylase UTY OS=Homo sapiens GN=UTY PE=1 SV=2
Q99878|H2A1J_HUMAN	7	1	1	13936	Histone H2A type 1-J OS=Homo sapiens GN=HIST1H2AJ PE=1 SV=3
Q92800|EZH1_HUMAN	1	1	1	85271	Histone-lysine N-methyltransferase EZH1 OS=Homo sapiens GN=EZH1 PE=1 SV=2
P14923|PLAK_HUMAN	2	1	1	81745	Junction plakoglobin OS=Homo sapiens GN=JUP PE=1 SV=3
Q96Q89|KI20B_HUMAN	0	1	1	210628	Kinesin-like protein KIF20B OS=Homo sapiens GN=KIF20B PE=1 SV=3
O15550|KDM6A_HUMAN	0	1	1	154176	Lysine-specific demethylase 6A OS=Homo sapiens GN=KDM6A PE=1 SV=2
Q16891|MIC60_HUMAN	2	1	1	83678	MICOS complex subunit MIC60 OS=Homo sapiens GN=IMMT PE=1 SV=1
Q02978|M2OM_HUMAN	5	1	1	34062	Mitochondrial 2-oxoglutarate/malate carrier protein OS=Homo sapiens GN=SLC25A11 PE=1 SV=3
O43772|MCAT_HUMAN	3	1	1	32944	Mitochondrial carnitine/acylcarnitine carrier protein OS=Homo sapiens GN=SLC25A20 PE=1 SV=1
Q96T58|MINT_HUMAN	0	1	1	402251	Msx2-interacting protein OS=Homo sapiens GN=SPEN PE=1 SV=1
P19105|ML12A_HUMAN	6	1	1	19794	Myosin regulatory light chain 12A OS=Homo sapiens GN=MYL12A PE=1 SV=2
Q9UBF9|MYOTI_HUMAN	1	1	1	55395	Myotilin OS=Homo sapiens GN=MYOT PE=1 SV=2
Q16795|NDUA9_HUMAN	2	1	1	42510	NADH dehydrogenase [ubiquinone] 1 alpha subcomplex subunit 9 mitochondrial OS=Homo sapiens GN=NDUFA9 PE=1 SV=2
Q9UHQ9|NB5R1_HUMAN	3	1	1	34095	NADH-cytochrome b5 reductase 1 OS=Homo sapiens GN=CYB5R1 PE=1 SV=1
P28331|NDUS1_HUMAN	2	1	1	79468	NADH-ubiquinone oxidoreductase 75 kDa subunit mitochondrial OS=Homo sapiens GN=NDUFS1 PE=1 SV=3
O76041|NEBL_HUMAN	1	1	1	116453	Nebulette OS=Homo sapiens GN=NEBL PE=1 SV=1
P48681|NEST_HUMAN	1	1	1	177438	Nestin OS=Homo sapiens GN=NES PE=1 SV=2
P29475|NOS1_HUMAN	0	1	1	160970	Nitric oxide synthase brain OS=Homo sapiens GN=NOS1 PE=1 SV=2
Q3ZCN5|OTOGL_HUMAN	1	1	1	262089	Otogelin-like protein OS=Homo sapiens GN=OTOGL PE=2 SV=5
P56715|RP1_HUMAN	1	1	1	240659	Oxygen-regulated protein 1 OS=Homo sapiens GN=RP1 PE=1 SV=1
Q8IZM9|S38A6_HUMAN	2	1	1	50929	Probable sodium-coupled neutral amino acid transporter 6 OS=Homo sapiens GN=SLC38A6 PE=1 SV=2
Q96F81|DISP1_HUMAN	0	1	1	170933	Protein dispatched homolog 1 OS=Homo sapiens GN=DISP1 PE=1 SV=3
P0C7P4|UCRIL_HUMAN	3	1	1	30815	Putative cytochrome b-c1 complex subunit Rieske-like protein 1 OS=Homo sapiens GN=UQCRFS1P1 PE=5 SV=1
P14618|KPYM_HUMAN	2	1	1	57937	Pyruvate kinase PKM OS=Homo sapiens GN=PKM PE=1 SV=4
Q13017|RHG05_HUMAN	0	1	1	172459	Rho GTPase-activating protein 5 OS=Homo sapiens GN=ARHGAP5 PE=1 SV=2
Q5U5Q3|MEX3C_HUMAN	1	1	0	69366	RNA-binding E3 ubiquitin-protein ligase MEX3C OS=Homo sapiens GN=MEX3C PE=1 SV=3
Q9UPN7|PP6R1_HUMAN	1	1	1	96724	Serine/threonine-protein phosphatase 6 regulatory subunit 1 OS=Homo sapiens GN=PPP6R1 PE=1 SV=5
P02768|ALBU_HUMAN	1	1	1	69367	Serum albumin OS=Homo sapiens GN=ALB PE=1 SV=2
O94875|SRBS2_HUMAN	1	1	1	124107	Sorbin and SH3 domain-containing protein 2 OS=Homo sapiens GN=SORBS2 PE=1 SV=3
Q13596|SNX1_HUMAN	2	1	1	59070	Sorting nexin-1 OS=Homo sapiens GN=SNX1 PE=1 SV=3
Q13813|SPTN1_HUMAN	0	1	1	284538	Spectrin alpha chain non-erythrocytic 1 OS=Homo sapiens GN=SPTAN1 PE=1 SV=3
P40227|TCPZ_HUMAN	1	1	1	58024	T-complex protein 1 subunit zeta OS=Homo sapiens GN=CCT6A PE=1 SV=3
Q8NI27|THOC2_HUMAN	1	1	1	182774	THO complex subunit 2 OS=Homo sapiens GN=THOC2 PE=1 SV=2
P0CG40|SP9_HUMAN	5	1	1	48915	Transcription factor Sp9 OS=Homo sapiens GN=SP9 PE=3 SV=1
P63316|TNNC1_HUMAN	7	1	1	18402	Troponin C slow skeletal and cardiac muscles OS=Homo sapiens GN=TNNC1 PE=1 SV=1
Q96IX5|USMG5_HUMAN	26	1	1	6458	Up-regulated during skeletal muscle growth protein 5 OS=Homo sapiens GN=USMG5 PE=1 SV=1
O60504|VINEX_HUMAN	1	1	1	75341	Vinexin OS=Homo sapiens GN=SORBS3 PE=1 SV=2
Q15878|CAC1E_HUMAN	0	1	1	261729	Voltage-dependent R-type calcium channel subunit alpha-1E OS=Homo sapiens GN=CACNA1E PE=1 SV=3
Q702N8|XIRP1_HUMAN	1	1	1	198559	Xin actin-binding repeat-containing protein 1 OS=Homo sapiens GN=XIRP1 PE=1 SV=1

## Sheet: HSP70 Myofilament Interactome
Accession	Coverage (%)	#Peptides	#Unique	Avg. Mass	Description
P12883|MYH7_HUMAN	71	222	74	223095	Myosin-7 OS=Homo sapiens GN=MYH7 PE=1 SV=5
P13533|MYH6_HUMAN	48	140	6	223733	Myosin-6 OS=Homo sapiens GN=MYH6 PE=1 SV=5
P35609|ACTN2_HUMAN	77	69	43	103854	Alpha-actinin-2 OS=Homo sapiens GN=ACTN2 PE=1 SV=1
Q9UKX2|MYH2_HUMAN	22	60	1	223042	Myosin-2 OS=Homo sapiens GN=MYH2 PE=1 SV=1
P12882|MYH1_HUMAN	21	59	0	223143	Myosin-1 OS=Homo sapiens GN=MYH1 PE=1 SV=3
Q14896|MYPC3_HUMAN	51	57	56	140762	Myosin-binding protein C cardiac-type OS=Homo sapiens GN=MYBPC3 PE=1 SV=4
P68032|ACTC_HUMAN	84	52	2	42019	Actin alpha cardiac muscle 1 OS=Homo sapiens GN=ACTC1 PE=1 SV=1
Q9Y623|MYH4_HUMAN	19	52	1	223069	Myosin-4 OS=Homo sapiens GN=MYH4 PE=2 SV=2
P11055|MYH3_HUMAN	16	51	0	223903	Myosin-3 OS=Homo sapiens GN=MYH3 PE=1 SV=3
P13535|MYH8_HUMAN	19	51	2	222760	Myosin-8 OS=Homo sapiens GN=MYH8 PE=1 SV=3
Q9UKX3|MYH13_HUMAN	16	46	2	223603	Myosin-13 OS=Homo sapiens GN=MYH13 PE=2 SV=2
P60709|ACTB_HUMAN	75	34	1	41737	Actin cytoplasmic 1 OS=Homo sapiens GN=ACTB PE=1 SV=1
P35555|FBN1_HUMAN	15	33	33	312237	Fibrillin-1 OS=Homo sapiens GN=FBN1 PE=1 SV=3
P54296|MYOM2_HUMAN	28	33	31	164896	Myomesin-2 OS=Homo sapiens GN=MYOM2 PE=1 SV=2
P12814|ACTN1_HUMAN	37	32	9	103058	Alpha-actinin-1 OS=Homo sapiens GN=ACTN1 PE=1 SV=2
P0DMV8|HS71A_HUMAN	53	31	26	70052	Heat shock 70 kDa protein 1A OS=Homo sapiens GN=HSPA1A PE=1 SV=1
P12111|CO6A3_HUMAN	12	30	30	343668	Collagen alpha-3(VI) chain OS=Homo sapiens GN=COL6A3 PE=1 SV=5
Q13423|NNTM_HUMAN	27	25	25	113895	NAD(P) transhydrogenase mitochondrial OS=Homo sapiens GN=NNT PE=1 SV=3
Q14315|FLNC_HUMAN	10	24	18	291020	Filamin-C OS=Homo sapiens GN=FLNC PE=1 SV=3
P25705|ATPA_HUMAN	52	23	23	59751	ATP synthase subunit alpha mitochondrial OS=Homo sapiens GN=ATP5A1 PE=1 SV=1
P17661|DESM_HUMAN	54	23	21	53536	Desmin OS=Homo sapiens GN=DES PE=1 SV=3
P52179|MYOM1_HUMAN	15	23	22	187625	Myomesin-1 OS=Homo sapiens GN=MYOM1 PE=1 SV=2
A7E2Y1|MYH7B_HUMAN	8	23	2	221386	Myosin-7B OS=Homo sapiens GN=MYH7B PE=1 SV=3
P08590|MYL3_HUMAN	83	22	18	21932	Myosin light chain 3 OS=Homo sapiens GN=MYL3 PE=1 SV=3
Q13813|SPTN1_HUMAN	11	22	22	284538	Spectrin alpha chain non-erythrocytic 1 OS=Homo sapiens GN=SPTAN1 PE=1 SV=3
P15924|DESP_HUMAN	7	21	21	331774	Desmoplakin OS=Homo sapiens GN=DSP PE=1 SV=3
P16615|AT2A2_HUMAN	26	21	21	114757	Sarcoplasmic/endoplasmic reticulum calcium ATPase 2 OS=Homo sapiens GN=ATP2A2 PE=1 SV=1
P12235|ADT1_HUMAN	66	20	6	33065	ADP/ATP translocase 1 OS=Homo sapiens GN=SLC25A4 PE=1 SV=4
Q08043|ACTN3_HUMAN	21	20	2	103241	Alpha-actinin-3 OS=Homo sapiens GN=ACTN3 PE=1 SV=2
P06576|ATPB_HUMAN	48	20	20	56560	ATP synthase subunit beta mitochondrial OS=Homo sapiens GN=ATP5B PE=1 SV=3
Q6S8J3|POTEE_HUMAN	11	20	0	121363	POTE ankyrin domain family member E OS=Homo sapiens GN=POTEE PE=2 SV=3
O43707|ACTN4_HUMAN	21	19	1	104854	Alpha-actinin-4 OS=Homo sapiens GN=ACTN4 PE=1 SV=2
P06732|KCRM_HUMAN	48	18	17	43101	Creatine kinase M-type OS=Homo sapiens GN=CKM PE=1 SV=2
Q562R1|ACTBL_HUMAN	41	17	5	42003	Beta-actin-like protein 2 OS=Homo sapiens GN=ACTBL2 PE=1 SV=2
Q02978|M2OM_HUMAN	59	17	17	34062	Mitochondrial 2-oxoglutarate/malate carrier protein OS=Homo sapiens GN=SLC25A11 PE=1 SV=3
P10916|MLRV_HUMAN	68	17	15	18789	Myosin regulatory light chain 2 ventricular/cardiac muscle isoform OS=Homo sapiens GN=MYL2 PE=1 SV=3
P12236|ADT3_HUMAN	48	16	1	32866	ADP/ATP translocase 3 OS=Homo sapiens GN=SLC25A6 PE=1 SV=4
Q16891|MIC60_HUMAN	24	16	15	83678	MICOS complex subunit MIC60 OS=Homo sapiens GN=IMMT PE=1 SV=1
Q5VTT5|MYOM3_HUMAN	13	16	16	162189	Myomesin-3 OS=Homo sapiens GN=MYOM3 PE=1 SV=1
P55084|ECHB_HUMAN	34	16	16	51294	Trifunctional enzyme subunit beta mitochondrial OS=Homo sapiens GN=HADHB PE=1 SV=3
Q99959|PKP2_HUMAN	18	15	12	97415	Plakophilin-2 OS=Homo sapiens GN=PKP2 PE=1 SV=2
P05141|ADT2_HUMAN	40	14	1	32852	ADP/ATP translocase 2 OS=Homo sapiens GN=SLC25A5 PE=1 SV=7
P27338|AOFB_HUMAN	37	14	11	58763	Amine oxidase [flavin-containing] B OS=Homo sapiens GN=MAOB PE=1 SV=3
O75746|CMC1_HUMAN	23	14	13	74762	Calcium-binding mitochondrial carrier protein Aralar1 OS=Homo sapiens GN=SLC25A12 PE=1 SV=2
P14923|PLAK_HUMAN	26	14	10	81745	Junction plakoglobin OS=Homo sapiens GN=JUP PE=1 SV=3
Q9NPC6|MYOZ2_HUMAN	67	14	14	29898	Myozenin-2 OS=Homo sapiens GN=MYOZ2 PE=1 SV=1
P02452|CO1A1_HUMAN	11	13	13	138942	Collagen alpha-1(I) chain OS=Homo sapiens GN=COL1A1 PE=1 SV=5
P20674|COX5A_HUMAN	66	13	13	16762	Cytochrome c oxidase subunit 5A mitochondrial OS=Homo sapiens GN=COX5A PE=1 SV=2
P40939|ECHA_HUMAN	18	13	13	83000	Trifunctional enzyme subunit alpha mitochondrial OS=Homo sapiens GN=HADHA PE=1 SV=2
P02511|CRYAB_HUMAN	66	12	12	20159	Alpha-crystallin B chain OS=Homo sapiens GN=CRYAB PE=1 SV=2
P24539|AT5F1_HUMAN	48	12	12	28909	ATP synthase F(0) complex subunit B1 mitochondrial OS=Homo sapiens GN=ATP5F1 PE=1 SV=2
P22695|QCR2_HUMAN	35	12	12	48443	Cytochrome b-c1 complex subunit 2 mitochondrial OS=Homo sapiens GN=UQCRC2 PE=1 SV=3
P12829|MYL4_HUMAN	70	12	10	21565	Myosin light chain 4 OS=Homo sapiens GN=MYL4 PE=1 SV=3
Q15149|PLEC_HUMAN	3	12	11	531796	Plectin OS=Homo sapiens GN=PLEC PE=1 SV=3
P31040|SDHA_HUMAN	19	12	12	72692	Succinate dehydrogenase [ubiquinone] flavoprotein subunit mitochondrial OS=Homo sapiens GN=SDHA PE=1 SV=2
P08670|VIME_HUMAN	27	12	10	53652	Vimentin OS=Homo sapiens GN=VIM PE=1 SV=4
P21796|VDAC1_HUMAN	62	12	11	30773	Voltage-dependent anion-selective channel protein 1 OS=Homo sapiens GN=VDAC1 PE=1 SV=2
O75947|ATP5H_HUMAN	72	11	11	18491	ATP synthase subunit d mitochondrial OS=Homo sapiens GN=ATP5H PE=1 SV=3
P35222|CTNB1_HUMAN	20	11	8	85497	Catenin beta-1 OS=Homo sapiens GN=CTNNB1 PE=1 SV=1
P19367|HXK1_HUMAN	12	11	11	102486	Hexokinase-1 OS=Homo sapiens GN=HK1 PE=1 SV=3
P48047|ATPO_HUMAN	57	10	10	23277	ATP synthase subunit O mitochondrial OS=Homo sapiens GN=ATP5O PE=1 SV=1
O95817|BAG3_HUMAN	29	10	10	61595	BAG family molecular chaperone regulator 3 OS=Homo sapiens GN=BAG3 PE=1 SV=3
P11142|HSP7C_HUMAN	19	10	5	70898	Heat shock cognate 71 kDa protein OS=Homo sapiens GN=HSPA8 PE=1 SV=1
Q9Y2K3|MYH15_HUMAN	3	10	1	224617	Myosin-15 OS=Homo sapiens GN=MYH15 PE=1 SV=5
O96000|NDUBA_HUMAN	53	10	10	20777	NADH dehydrogenase [ubiquinone] 1 beta subcomplex subunit 10 OS=Homo sapiens GN=NDUFB10 PE=1 SV=3
Q00325|MPCP_HUMAN	30	10	10	40095	Phosphate carrier protein mitochondrial OS=Homo sapiens GN=SLC25A3 PE=1 SV=2
Q15124|PGM5_HUMAN	21	10	10	62225	Phosphoglucomutase-like protein 5 OS=Homo sapiens GN=PGM5 PE=1 SV=2
P08559|ODPA_HUMAN	28	10	10	43296	Pyruvate dehydrogenase E1 component subunit alpha somatic form mitochondrial OS=Homo sapiens GN=PDHA1 PE=1 SV=3
Q02218|ODO1_HUMAN	11	9	9	115935	2-oxoglutarate dehydrogenase mitochondrial OS=Homo sapiens GN=OGDH PE=1 SV=3
P21397|AOFA_HUMAN	19	9	6	59682	Amine oxidase [flavin-containing] A OS=Homo sapiens GN=MAOA PE=1 SV=1
P98160|PGBM_HUMAN	2	9	8	468835	Basement membrane-specific heparan sulfate proteoglycan core protein OS=Homo sapiens GN=HSPG2 PE=1 SV=4
O14958|CASQ2_HUMAN	22	9	9	46436	Calsequestrin-2 OS=Homo sapiens GN=CASQ2 PE=1 SV=2
P31930|QCR1_HUMAN	25	9	9	52646	Cytochrome b-c1 complex subunit 1 mitochondrial OS=Homo sapiens GN=UQCRC1 PE=1 SV=3
P10606|COX5B_HUMAN	61	9	9	13696	Cytochrome c oxidase subunit 5B mitochondrial OS=Homo sapiens GN=COX5B PE=1 SV=2
P14136|GFAP_HUMAN	22	9	8	49880	Glial fibrillary acidic protein OS=Homo sapiens GN=GFAP PE=1 SV=1
P84243|H33_HUMAN	59	9	9	15328	Histone H3.3 OS=Homo sapiens GN=H3F3A PE=1 SV=2
Q01082|SPTB2_HUMAN	4	9	8	274608	Spectrin beta chain non-erythrocytic 1 OS=Homo sapiens GN=SPTBN1 PE=1 SV=2
P09493|TPM1_HUMAN	32	9	7	32709	Tropomyosin alpha-1 chain OS=Homo sapiens GN=TPM1 PE=1 SV=2
P45880|VDAC2_HUMAN	42	9	9	31567	Voltage-dependent anion-selective channel protein 2 OS=Homo sapiens GN=VDAC2 PE=1 SV=2
P24752|THIL_HUMAN	26	8	8	45200	Acetyl-CoA acetyltransferase mitochondrial OS=Homo sapiens GN=ACAT1 PE=1 SV=1
Q99798|ACON_HUMAN	13	8	8	85425	Aconitate hydratase mitochondrial OS=Homo sapiens GN=ACO2 PE=1 SV=2
P36542|ATPG_HUMAN	35	8	8	32996	ATP synthase subunit gamma mitochondrial OS=Homo sapiens GN=ATP5C1 PE=1 SV=1
P09669|COX6C_HUMAN	64	8	8	8781	Cytochrome c oxidase subunit 6C OS=Homo sapiens GN=COX6C PE=1 SV=2
P48735|IDHP_HUMAN	21	8	8	50909	Isocitrate dehydrogenase [NADP] mitochondrial OS=Homo sapiens GN=IDH2 PE=1 SV=2
Q9NX63|MIC19_HUMAN	35	8	8	26152	MICOS complex subunit MIC19 OS=Homo sapiens GN=CHCHD3 PE=1 SV=1
O14880|MGST3_HUMAN	64	8	8	16516	Microsomal glutathione S-transferase 3 OS=Homo sapiens GN=MGST3 PE=1 SV=1
Q9P0J0|NDUAD_HUMAN	48	8	8	16698	NADH dehydrogenase [ubiquinone] 1 alpha subcomplex subunit 13 OS=Homo sapiens GN=NDUFA13 PE=1 SV=3
Q9UHQ9|NB5R1_HUMAN	22	8	6	34095	NADH-cytochrome b5 reductase 1 OS=Homo sapiens GN=CYB5R1 PE=1 SV=1
P21980|TGM2_HUMAN	14	8	8	77329	Protein-glutamine gamma-glutamyltransferase 2 OS=Homo sapiens GN=TGM2 PE=1 SV=2
P13073|COX41_HUMAN	33	7	7	19577	Cytochrome c oxidase subunit 4 isoform 1 mitochondrial OS=Homo sapiens GN=COX4I1 PE=1 SV=1
O00483|NDUA4_HUMAN	85	7	7	9370	Cytochrome c oxidase subunit NDUFA4 OS=Homo sapiens GN=NDUFA4 PE=1 SV=1
P08133|ANXA6_HUMAN	12	6	6	75873	Annexin A6 OS=Homo sapiens GN=ANXA6 PE=1 SV=3
P56385|ATP5I_HUMAN	62	6	6	7933	ATP synthase subunit e mitochondrial OS=Homo sapiens GN=ATP5I PE=1 SV=2
Q92523|CPT1B_HUMAN	8	6	5	87801	Carnitine O-palmitoyltransferase 1 muscle isoform OS=Homo sapiens GN=CPT1B PE=1 SV=2
O75390|CISY_HUMAN	14	6	6	51712	Citrate synthase mitochondrial OS=Homo sapiens GN=CS PE=1 SV=2
P17540|KCRS_HUMAN	20	6	4	47505	Creatine kinase S-type mitochondrial OS=Homo sapiens GN=CKMT2 PE=1 SV=2
P00403|COX2_HUMAN	38	6	6	25565	Cytochrome c oxidase subunit 2 OS=Homo sapiens GN=MT-CO2 PE=1 SV=1
P08574|CY1_HUMAN	24	6	6	35422	Cytochrome c1 heme protein mitochondrial OS=Homo sapiens GN=CYC1 PE=1 SV=3
P09622|DLDH_HUMAN	13	6	6	54177	Dihydrolipoyl dehydrogenase mitochondrial OS=Homo sapiens GN=DLD PE=1 SV=2
P36957|ODO2_HUMAN	13	6	6	48755	Dihydrolipoyllysine-residue succinyltransferase component of 2-oxoglutarate dehydrogenase complex mitochondrial OS=Homo sapiens GN=DLST PE=1 SV=4
P11532|DMD_HUMAN	2	6	5	426751	Dystrophin OS=Homo sapiens GN=DMD PE=1 SV=3
P21333|FLNA_HUMAN	2	6	1	280737	Filamin-A OS=Homo sapiens GN=FLNA PE=1 SV=4
Q14192|FHL2_HUMAN	24	6	6	32193	Four and a half LIM domains protein 2 OS=Homo sapiens GN=FHL2 PE=1 SV=3
P04792|HSPB1_HUMAN	31	6	6	22783	Heat shock protein beta-1 OS=Homo sapiens GN=HSPB1 PE=1 SV=2
P33778|H2B1B_HUMAN	35	6	6	13950	Histone H2B type 1-B OS=Homo sapiens GN=HIST1H2BB PE=1 SV=2
O95299|NDUAA_HUMAN	17	6	6	40751	NADH dehydrogenase [ubiquinone] 1 alpha subcomplex subunit 10 mitochondrial OS=Homo sapiens GN=NDUFA10 PE=1 SV=1
P21912|SDHB_HUMAN	21	6	5	31630	Succinate dehydrogenase [ubiquinone] iron-sulfur subunit mitochondrial OS=Homo sapiens GN=SDHB PE=1 SV=3
P07951|TPM2_HUMAN	24	6	3	32851	Tropomyosin beta chain OS=Homo sapiens GN=TPM2 PE=1 SV=1
P19429|TNNI3_HUMAN	26	6	5	24008	Troponin I cardiac muscle OS=Homo sapiens GN=TNNI3 PE=1 SV=3
Q9Y277|VDAC3_HUMAN	26	6	5	30659	Voltage-dependent anion-selective channel protein 3 OS=Homo sapiens GN=VDAC3 PE=1 SV=1
P18859|ATP5J_HUMAN	51	5	4	12588	ATP synthase-coupling factor 6 mitochondrial OS=Homo sapiens GN=ATP5J PE=1 SV=1
P27824|CALX_HUMAN	12	5	5	67568	Calnexin OS=Homo sapiens GN=CANX PE=1 SV=2
P02462|CO4A1_HUMAN	4	5	5	160615	Collagen alpha-1(IV) chain OS=Homo sapiens GN=COL4A1 PE=1 SV=3
Q16134|ETFD_HUMAN	10	5	5	68496	Electron transfer flavoprotein-ubiquinone oxidoreductase mitochondrial OS=Homo sapiens GN=ETFDH PE=1 SV=2
P11216|PYGB_HUMAN	5	5	4	96696	Glycogen phosphorylase brain form OS=Homo sapiens GN=PYGB PE=1 SV=5
P16403|H12_HUMAN	23	5	2	21365	Histone H1.2 OS=Homo sapiens GN=HIST1H1C PE=1 SV=2
Q96QV6|H2A1A_HUMAN	30	5	3	14233	Histone H2A type 1-A OS=Homo sapiens GN=HIST1H2AA PE=1 SV=3
P16104|H2AX_HUMAN	27	5	3	15145	Histone H2AX OS=Homo sapiens GN=H2AFX PE=1 SV=2
P20774|MIME_HUMAN	20	5	5	33922	Mimecan OS=Homo sapiens GN=OGN PE=1 SV=1
P19105|ML12A_HUMAN	26	5	3	19794	Myosin regulatory light chain 12A OS=Homo sapiens GN=MYL12A PE=1 SV=2
P35749|MYH11_HUMAN	2	5	1	227337	Myosin-11 OS=Homo sapiens GN=MYH11 PE=1 SV=3
P49821|NDUV1_HUMAN	11	5	5	50817	NADH dehydrogenase [ubiquinone] flavoprotein 1 mitochondrial OS=Homo sapiens GN=NDUFV1 PE=1 SV=4
O00217|NDUS8_HUMAN	23	5	4	23705	NADH dehydrogenase [ubiquinone] iron-sulfur protein 8 mitochondrial OS=Homo sapiens GN=NDUFS8 PE=1 SV=1
Q99623|PHB2_HUMAN	19	5	5	33296	Prohibitin-2 OS=Homo sapiens GN=PHB2 PE=1 SV=2
Q92736|RYR2_HUMAN	1	5	4	564576	Ryanodine receptor 2 OS=Homo sapiens GN=RYR2 PE=1 SV=3
Q86TD4|SRCA_HUMAN	5	5	5	100788	Sarcalumenin OS=Homo sapiens GN=SRL PE=2 SV=2
P45379|TNNT2_HUMAN	17	5	5	35924	Troponin T cardiac muscle OS=Homo sapiens GN=TNNT2 PE=1 SV=3
P62258|1433E_HUMAN	15	4	3	29174	14-3-3 protein epsilon OS=Homo sapiens GN=YWHAE PE=1 SV=1
Q16698|DECR_HUMAN	14	4	4	36068	2 4-dienoyl-CoA reductase mitochondrial OS=Homo sapiens GN=DECR1 PE=1 SV=1
P42765|THIM_HUMAN	16	4	4	41924	3-ketoacyl-CoA thiolase mitochondrial OS=Homo sapiens GN=ACAA2 PE=1 SV=2
Q02878|RL6_HUMAN	18	4	4	32728	60S ribosomal protein L6 OS=Homo sapiens GN=RPL6 PE=1 SV=3
P56134|ATPK_HUMAN	39	4	4	10918	ATP synthase subunit f mitochondrial OS=Homo sapiens GN=ATP5J2 PE=1 SV=3
Q9UI47|CTNA3_HUMAN	6	4	4	99809	Catenin alpha-3 OS=Homo sapiens GN=CTNNA3 PE=1 SV=2
Q9NZ45|CISD1_HUMAN	43	4	4	12199	CDGSH iron-sulfur domain-containing protein 1 OS=Homo sapiens GN=CISD1 PE=1 SV=1
P15954|COX7C_HUMAN	51	4	4	7245	Cytochrome c oxidase subunit 7C mitochondrial OS=Homo sapiens GN=COX7C PE=1 SV=1
P04075|ALDOA_HUMAN	13	4	4	39420	Fructose-bisphosphate aldolase A OS=Homo sapiens GN=ALDOA PE=1 SV=2
P10412|H14_HUMAN	22	4	1	21865	Histone H1.4 OS=Homo sapiens GN=HIST1H1E PE=1 SV=2
P24043|LAMA2_HUMAN	1	4	3	343906	Laminin subunit alpha-2 OS=Homo sapiens GN=LAMA2 PE=1 SV=4
P51884|LUM_HUMAN	15	4	4	38429	Lumican OS=Homo sapiens GN=LUM PE=1 SV=2
P05976|MYL1_HUMAN	21	4	0	21145	Myosin light chain 1/3 skeletal muscle isoform OS=Homo sapiens GN=MYL1 PE=2 SV=3
P35579|MYH9_HUMAN	2	4	1	226530	Myosin-9 OS=Homo sapiens GN=MYH9 PE=1 SV=4
P17568|NDUB7_HUMAN	31	4	4	16402	NADH dehydrogenase [ubiquinone] 1 beta subcomplex subunit 7 OS=Homo sapiens GN=NDUFB7 PE=1 SV=4
Q14BN4|SLMAP_HUMAN	5	4	4	95198	Sarcolemmal membrane-associated protein OS=Homo sapiens GN=SLMAP PE=1 SV=1
P02743|SAMP_HUMAN	17	4	4	25387	Serum amyloid P-component OS=Homo sapiens GN=APCS PE=1 SV=2
P63316|TNNC1_HUMAN	22	4	4	18402	Troponin C slow skeletal and cardiac muscles OS=Homo sapiens GN=TNNC1 PE=1 SV=1
P49748|ACADV_HUMAN	8	4	4	70390	Very long-chain specific acyl-CoA dehydrogenase mitochondrial OS=Homo sapiens GN=ACADVL PE=1 SV=1
P07355|ANXA2_HUMAN	11	3	3	38604	Annexin A2 OS=Homo sapiens GN=ANXA2 PE=1 SV=2
P03928|ATP8_HUMAN	51	3	3	7992	ATP synthase protein 8 OS=Homo sapiens GN=MT-ATP8 PE=1 SV=1
Q03135|CAV1_HUMAN	25	3	3	20472	Caveolin-1 OS=Homo sapiens GN=CAV1 PE=1 SV=4
O14949|QCR8_HUMAN	34	3	3	9906	Cytochrome b-c1 complex subunit 8 OS=Homo sapiens GN=UQCRQ PE=1 SV=4
P81605|DCD_HUMAN	41	3	3	11284	Dermcidin OS=Homo sapiens GN=DCD PE=1 SV=2
Q8IVF4|DYH10_HUMAN	0	3	0	514845	Dynein heavy chain 10 axonemal OS=Homo sapiens GN=DNAH10 PE=1 SV=4
P02675|FIBB_HUMAN	6	3	2	55928	Fibrinogen beta chain OS=Homo sapiens GN=FGB PE=1 SV=2
P09382|LEG1_HUMAN	23	3	3	14716	Galectin-1 OS=Homo sapiens GN=LGALS1 PE=1 SV=2
P06396|GELS_HUMAN	4	3	3	85697	Gelsolin OS=Homo sapiens GN=GSN PE=1 SV=1
Q71UI9|H2AV_HUMAN	20	3	1	13509	Histone H2A.V OS=Homo sapiens GN=H2AFV PE=1 SV=3
Q08431|MFGM_HUMAN	10	3	3	43123	Lactadherin OS=Homo sapiens GN=MFGE8 PE=1 SV=2
P11047|LAMC1_HUMAN	2	3	3	177602	Laminin subunit gamma-1 OS=Homo sapiens GN=LAMC1 PE=1 SV=3
Q99698|LYST_HUMAN	0	3	1	429141	Lysosomal-trafficking regulator OS=Homo sapiens GN=LYST PE=1 SV=3
Q7Z745|MRO2B_HUMAN	1	3	0	180780	Maestro heat-like repeat-containing protein family member 2B OS=Homo sapiens GN=MROH2B PE=2 SV=3
Q9BUR5|MIC26_HUMAN	28	3	3	22285	MICOS complex subunit MIC26 OS=Homo sapiens GN=APOO PE=1 SV=1
O43772|MCAT_HUMAN	8	3	3	32944	Mitochondrial carnitine/acylcarnitine carrier protein OS=Homo sapiens GN=SLC25A20 PE=1 SV=1
O94826|TOM70_HUMAN	6	3	2	67455	Mitochondrial import receptor subunit TOM70 OS=Homo sapiens GN=TOMM70 PE=1 SV=1
Q9Y5U8|MPC1_HUMAN	50	3	3	12347	Mitochondrial pyruvate carrier 1 OS=Homo sapiens GN=MPC1 PE=1 SV=1
P60660|MYL6_HUMAN	25	3	2	16930	Myosin light polypeptide 6 OS=Homo sapiens GN=MYL6 PE=1 SV=2
P56556|NDUA6_HUMAN	17	3	3	17871	NADH dehydrogenase [ubiquinone] 1 alpha subcomplex subunit 6 OS=Homo sapiens GN=NDUFA6 PE=1 SV=3
O75438|NDUB1_HUMAN	47	3	3	6961	NADH dehydrogenase [ubiquinone] 1 beta subcomplex subunit 1 OS=Homo sapiens GN=NDUFB1 PE=1 SV=1
P00387|NB5R3_HUMAN	15	3	3	34235	NADH-cytochrome b5 reductase 3 OS=Homo sapiens GN=CYB5R3 PE=1 SV=3
O76041|NEBL_HUMAN	3	3	3	116453	Nebulette OS=Homo sapiens GN=NEBL PE=1 SV=1
Q5VST9|OBSCN_HUMAN	0	3	3	868496	Obscurin OS=Homo sapiens GN=OBSCN PE=1 SV=3
Q96HC4|PDLI5_HUMAN	7	3	3	63945	PDZ and LIM domain protein 5 OS=Homo sapiens GN=PDLIM5 PE=1 SV=5
P0CG47|UBB_HUMAN	14	3	2	25762	Polyubiquitin-B OS=Homo sapiens GN=UBB PE=1 SV=1
P02545|LMNA_HUMAN	4	3	3	74140	Prelamin-A/C OS=Homo sapiens GN=LMNA PE=1 SV=1
P35232|PHB_HUMAN	12	3	3	29804	Prohibitin OS=Homo sapiens GN=PHB PE=1 SV=1
O75323|NIPS2_HUMAN	7	3	3	33743	Protein NipSnap homolog 2 OS=Homo sapiens GN=NIPSNAP2 PE=1 SV=1
Q96JH8|RADIL_HUMAN	1	3	0	117455	Ras-associating and dilute domain-containing protein OS=Homo sapiens GN=RADIL PE=1 SV=5
P02768|ALBU_HUMAN	5	3	3	69367	Serum albumin OS=Homo sapiens GN=ALB PE=1 SV=2
P05023|AT1A1_HUMAN	4	3	3	112896	Sodium/potassium-transporting ATPase subunit alpha-1 OS=Homo sapiens GN=ATP1A1 PE=1 SV=1
P05026|AT1B1_HUMAN	13	3	3	35061	Sodium/potassium-transporting ATPase subunit beta-1 OS=Homo sapiens GN=ATP1B1 PE=1 SV=1
Q71U36|TBA1A_HUMAN	7	3	3	50136	Tubulin alpha-1A chain OS=Homo sapiens GN=TUBA1A PE=1 SV=1
P62987|RL40_HUMAN	24	3	2	14728	Ubiquitin-60S ribosomal protein L40 OS=Homo sapiens GN=UBA52 PE=1 SV=2
P18206|VINC_HUMAN	4	3	3	123799	Vinculin OS=Homo sapiens GN=VCL PE=1 SV=4
P61981|1433G_HUMAN	9	2	1	28303	14-3-3 protein gamma OS=Homo sapiens GN=YWHAG PE=1 SV=2
Q07020|RL18_HUMAN	12	2	2	21634	60S ribosomal protein L18 OS=Homo sapiens GN=RPL18 PE=1 SV=2
P18124|RL7_HUMAN	6	2	1	29226	60S ribosomal protein L7 OS=Homo sapiens GN=RPL7 PE=1 SV=1
P00846|ATP6_HUMAN	7	2	2	24817	ATP synthase subunit a OS=Homo sapiens GN=MT-ATP6 PE=1 SV=1
Q9H1Y0|ATG5_HUMAN	4	2	0	32447	Autophagy protein 5 OS=Homo sapiens GN=ATG5 PE=1 SV=2
P21810|PGS1_HUMAN	8	2	2	41654	Biglycan OS=Homo sapiens GN=BGN PE=1 SV=2
P55290|CAD13_HUMAN	4	2	2	78287	Cadherin-13 OS=Homo sapiens GN=CDH13 PE=1 SV=1
P26678|PPLA_HUMAN	33	2	2	6109	Cardiac phospholamban OS=Homo sapiens GN=PLN PE=1 SV=1
P13987|CD59_HUMAN	20	2	2	14177	CD59 glycoprotein OS=Homo sapiens GN=CD59 PE=1 SV=1
P60953|CDC42_HUMAN	11	2	2	21259	Cell division control protein 42 homolog OS=Homo sapiens GN=CDC42 PE=1 SV=2
P14406|CX7A2_HUMAN	28	2	2	9396	Cytochrome c oxidase subunit 7A2 mitochondrial OS=Homo sapiens GN=COX7A2 PE=1 SV=1
P07585|PGS2_HUMAN	6	2	2	39747	Decorin OS=Homo sapiens GN=DCN PE=1 SV=1
Q13011|ECH1_HUMAN	12	2	2	35816	Delta(3 5)-Delta(2 4)-dienoyl-CoA isomerase mitochondrial OS=Homo sapiens GN=ECH1 PE=1 SV=2
O60884|DNJA2_HUMAN	5	2	2	45746	DnaJ homolog subfamily A member 2 OS=Homo sapiens GN=DNAJA2 PE=1 SV=1
Q9H069|DRC3_HUMAN	2	2	0	61055	Dynein regulatory complex subunit 3 OS=Homo sapiens GN=DRC3 PE=2 SV=2
O75923|DYSF_HUMAN	1	2	2	237293	Dysferlin OS=Homo sapiens GN=DYSF PE=1 SV=1
Q96AX9|MIB2_HUMAN	1	2	0	109939	E3 ubiquitin-protein ligase MIB2 OS=Homo sapiens GN=MIB2 PE=1 SV=3
P68104|EF1A1_HUMAN	4	2	2	50141	Elongation factor 1-alpha 1 OS=Homo sapiens GN=EEF1A1 PE=1 SV=1
Q05639|EF1A2_HUMAN	4	2	2	50470	Elongation factor 1-alpha 2 OS=Homo sapiens GN=EEF1A2 PE=1 SV=1
P17302|CXA1_HUMAN	8	2	2	43008	Gap junction alpha-1 protein OS=Homo sapiens GN=GJA1 PE=1 SV=2
Q13224|NMDE2_HUMAN	1	2	1	166367	Glutamate receptor ionotropic NMDA 2B OS=Homo sapiens GN=GRIN2B PE=1 SV=3
P62873|GBB1_HUMAN	4	2	1	37377	Guanine nucleotide-binding protein G(I)/G(S)/G(T) subunit beta-1 OS=Homo sapiens GN=GNB1 PE=1 SV=3
O14558|HSPB6_HUMAN	14	2	2	17136	Heat shock protein beta-6 OS=Homo sapiens GN=HSPB6 PE=1 SV=2
Q9UJY1|HSPB8_HUMAN	9	2	2	21604	Heat shock protein beta-8 OS=Homo sapiens GN=HSPB8 PE=1 SV=1
P68871|HBB_HUMAN	14	2	2	15998	Hemoglobin subunit beta OS=Homo sapiens GN=HBB PE=1 SV=2
Q9Y241|HIG1A_HUMAN	43	2	2	10143	HIG1 domain family member 1A mitochondrial OS=Homo sapiens GN=HIGD1A PE=1 SV=1
Q8NB12|SMYD1_HUMAN	4	2	2	56617	Histone-lysine N-methyltransferase SMYD1 OS=Homo sapiens GN=SMYD1 PE=1 SV=1
P55268|LAMB2_HUMAN	1	2	1	195980	Laminin subunit beta-2 OS=Homo sapiens GN=LAMB2 PE=1 SV=2
O75112|LDB3_HUMAN	4	2	2	77135	LIM domain-binding protein 3 OS=Homo sapiens GN=LDB3 PE=1 SV=2
P07195|LDHB_HUMAN	8	2	2	36639	L-lactate dehydrogenase B chain OS=Homo sapiens GN=LDHB PE=1 SV=2
P33121|ACSL1_HUMAN	3	2	2	77943	Long-chain-fatty-acid--CoA ligase 1 OS=Homo sapiens GN=ACSL1 PE=1 SV=1
P40925|MDHC_HUMAN	8	2	2	36426	Malate dehydrogenase cytoplasmic OS=Homo sapiens GN=MDH1 PE=1 SV=4
P11310|ACADM_HUMAN	5	2	2	46588	Medium-chain specific acyl-CoA dehydrogenase mitochondrial OS=Homo sapiens GN=ACADM PE=1 SV=1
Q6UXV4|MIC27_HUMAN	6	2	1	29159	MICOS complex subunit MIC27 OS=Homo sapiens GN=APOOL PE=1 SV=1
Q9UPN3|MACF1_HUMAN	0	2	0	838323	Microtubule-actin cross-linking factor 1 isoforms 1/2/3/5 OS=Homo sapiens GN=MACF1 PE=1 SV=4
Q9NU22|MDN1_HUMAN	0	2	0	632827	Midasin OS=Homo sapiens GN=MDN1 PE=1 SV=2
Q9NX14|NDUBB_HUMAN	22	2	2	17317	NADH dehydrogenase [ubiquinone] 1 beta subcomplex subunit 11 mitochondrial OS=Homo sapiens GN=NDUFB11 PE=1 SV=1
O95298|NDUC2_HUMAN	13	2	2	14188	NADH dehydrogenase [ubiquinone] 1 subunit C2 OS=Homo sapiens GN=NDUFC2 PE=1 SV=1
O75489|NDUS3_HUMAN	10	2	2	30242	NADH dehydrogenase [ubiquinone] iron-sulfur protein 3 mitochondrial OS=Homo sapiens GN=NDUFS3 PE=1 SV=1
Q8NF91|SYNE1_HUMAN	0	2	0	1011108	Nesprin-1 OS=Homo sapiens GN=SYNE1 PE=1 SV=4
P59665|DEF1_HUMAN	19	2	2	10201	Neutrophil defensin 1 OS=Homo sapiens GN=DEFA1 PE=1 SV=1
P14543|NID1_HUMAN	2	2	2	136377	Nidogen-1 OS=Homo sapiens GN=NID1 PE=1 SV=3
O60287|NPA1P_HUMAN	0	2	0	254386	Nucleolar pre-ribosomal-associated protein 1 OS=Homo sapiens GN=URB1 PE=1 SV=4
Q53GG5|PDLI3_HUMAN	9	2	2	39232	PDZ and LIM domain protein 3 OS=Homo sapiens GN=PDLIM3 PE=1 SV=1
O60437|PEPL_HUMAN	1	2	1	204745	Periplakin OS=Homo sapiens GN=PPL PE=1 SV=4
Q5TBA9|FRY_HUMAN	0	2	0	338875	Protein furry homolog OS=Homo sapiens GN=FRY PE=1 SV=1
Q08AE8|SPIR1_HUMAN	1	2	0	85544	Protein spire homolog 1 OS=Homo sapiens GN=SPIRE1 PE=1 SV=3
Q5VTE0|EF1A3_HUMAN	4	2	2	50185	Putative elongation factor 1-alpha-like 3 OS=Homo sapiens GN=EEF1A1P5 PE=5 SV=1
P11177|ODPB_HUMAN	5	2	2	39233	Pyruvate dehydrogenase E1 component subunit beta mitochondrial OS=Homo sapiens GN=PDHB PE=1 SV=3
Q6IQ22|RAB12_HUMAN	7	2	1	27248	Ras-related protein Rab-12 OS=Homo sapiens GN=RAB12 PE=1 SV=3
P62834|RAP1A_HUMAN	11	2	2	20987	Ras-related protein Rap-1A OS=Homo sapiens GN=RAP1A PE=1 SV=1
P17081|RHOQ_HUMAN	10	2	2	22659	Rho-related GTP-binding protein RhoQ OS=Homo sapiens GN=RHOQ PE=1 SV=2
Q9Y6X0|SETBP_HUMAN	1	2	1	175006	SET-binding protein OS=Homo sapiens GN=SETBP1 PE=1 SV=3
Q8NDW8|TT21A_HUMAN	1	2	1	150944	Tetratricopeptide repeat protein 21A OS=Homo sapiens GN=TTC21A PE=2 SV=3
Q9GZM7|TINAL_HUMAN	6	2	2	52387	Tubulointerstitial nephritis antigen-like OS=Homo sapiens GN=TINAGL1 PE=1 SV=1
O00159|MYO1C_HUMAN	1	2	0	121682	Unconventional myosin-Ic OS=Homo sapiens GN=MYO1C PE=1 SV=4
Q96IX5|USMG5_HUMAN	43	2	2	6458	Up-regulated during skeletal muscle growth protein 5 OS=Homo sapiens GN=USMG5 PE=1 SV=1
P61313|RL15_HUMAN	4	1	1	24146	60S ribosomal protein L15 OS=Homo sapiens GN=RPL15 PE=1 SV=2
Q15327|ANKR1_HUMAN	6	1	1	36252	Ankyrin repeat domain-containing protein 1 OS=Homo sapiens GN=ANKRD1 PE=1 SV=2
O95831|AIFM1_HUMAN	2	1	1	66901	Apoptosis-inducing factor 1 mitochondrial OS=Homo sapiens GN=AIFM1 PE=1 SV=1
P00505|AATM_HUMAN	3	1	1	47518	Aspartate aminotransferase mitochondrial OS=Homo sapiens GN=GOT2 PE=1 SV=3
Q12797|ASPH_HUMAN	2	1	1	85863	Aspartyl/asparaginyl beta-hydroxylase OS=Homo sapiens GN=ASPH PE=1 SV=3
P30049|ATPD_HUMAN	5	1	1	17490	ATP synthase subunit delta mitochondrial OS=Homo sapiens GN=ATP5D PE=1 SV=2
Q9GZR7|DDX24_HUMAN	1	1	1	96332	ATP-dependent RNA helicase DDX24 OS=Homo sapiens GN=DDX24 PE=1 SV=1
Q13557|KCC2D_HUMAN	2	1	1	56369	Calcium/calmodulin-dependent protein kinase type II subunit delta OS=Homo sapiens GN=CAMK2D PE=1 SV=3
P0DP23|CALM1_HUMAN	8	1	1	16838	Calmodulin-1 OS=Homo sapiens GN=CALM1 PE=1 SV=1
P35221|CTNA1_HUMAN	1	1	1	100071	Catenin alpha-1 OS=Homo sapiens GN=CTNNA1 PE=1 SV=1
P07339|CATD_HUMAN	2	1	1	44552	Cathepsin D OS=Homo sapiens GN=CTSD PE=1 SV=1
O95239|KIF4A_HUMAN	0	1	1	139881	Chromosome-associated kinesin KIF4A OS=Homo sapiens GN=KIF4A PE=1 SV=3
Q2VIQ3|KIF4B_HUMAN	0	1	1	140035	Chromosome-associated kinesin KIF4B OS=Homo sapiens GN=KIF4B PE=2 SV=2
P08572|CO4A2_HUMAN	1	1	1	167553	Collagen alpha-2(IV) chain OS=Homo sapiens GN=COL4A2 PE=1 SV=4
O75367|H2AY_HUMAN	6	1	1	39617	Core histone macro-H2A.1 OS=Homo sapiens GN=H2AFY PE=1 SV=4
P99999|CYC_HUMAN	13	1	1	11749	Cytochrome c OS=Homo sapiens GN=CYCS PE=1 SV=2
Q14204|DYHC1_HUMAN	0	1	1	532412	Cytoplasmic dynein 1 heavy chain 1 OS=Homo sapiens GN=DYNC1H1 PE=1 SV=5
P04843|RPN1_HUMAN	1	1	1	68569	Dolichyl-diphosphooligosaccharide--protein glycosyltransferase subunit 1 OS=Homo sapiens GN=RPN1 PE=1 SV=1
Q14118|DAG1_HUMAN	1	1	1	97441	Dystroglycan OS=Homo sapiens GN=DAG1 PE=1 SV=2
P15311|EZRI_HUMAN	2	1	1	69413	Ezrin OS=Homo sapiens GN=EZR PE=1 SV=4
P02751|FINC_HUMAN	1	1	1	262622	Fibronectin OS=Homo sapiens GN=FN1 PE=1 SV=4
P07954|FUMH_HUMAN	2	1	1	54637	Fumarate hydratase mitochondrial OS=Homo sapiens GN=FH PE=1 SV=3
Q9BWH2|FUND2_HUMAN	5	1	1	20676	FUN14 domain-containing protein 2 OS=Homo sapiens GN=FUNDC2 PE=1 SV=2
Q9Y2Q3|GSTK1_HUMAN	7	1	1	25497	Glutathione S-transferase kappa 1 OS=Homo sapiens GN=GSTK1 PE=1 SV=3
Q5SSJ5|HP1B3_HUMAN	2	1	1	61207	Heterochromatin protein 1-binding protein 3 OS=Homo sapiens GN=HP1BP3 PE=1 SV=1
P22626|ROA2_HUMAN	3	1	1	37430	Heterogeneous nuclear ribonucleoproteins A2/B1 OS=Homo sapiens GN=HNRNPA2B1 PE=1 SV=2
P16401|H15_HUMAN	5	1	1	22580	Histone H1.5 OS=Homo sapiens GN=HIST1H1B PE=1 SV=3
Q92522|H1X_HUMAN	7	1	1	22487	Histone H1x OS=Homo sapiens GN=H1FX PE=1 SV=1
Q6PFW1|VIP1_HUMAN	0	1	1	159520	Inositol hexakisphosphate and diphosphoinositol-pentakisphosphate kinase 1 OS=Homo sapiens GN=PPIP5K1 PE=1 SV=1
P50213|IDH3A_HUMAN	2	1	1	39592	Isocitrate dehydrogenase [NAD] subunit alpha mitochondrial OS=Homo sapiens GN=IDH3A PE=1 SV=1
Q9BR39|JPH2_HUMAN	1	1	1	74222	Junctophilin-2 OS=Homo sapiens GN=JPH2 PE=1 SV=2
Q14114|LRP8_HUMAN	1	1	1	105634	Low-density lipoprotein receptor-related protein 8 OS=Homo sapiens GN=LRP8 PE=1 SV=4
Q0D2K0|NIPA4_HUMAN	1	1	1	50058	Magnesium transporter NIPA4 OS=Homo sapiens GN=NIPAL4 PE=1 SV=3
P55001|MFAP2_HUMAN	5	1	1	20826	Microfibrillar-associated protein 2 OS=Homo sapiens GN=MFAP2 PE=2 SV=1
Q15388|TOM20_HUMAN	9	1	1	16298	Mitochondrial import receptor subunit TOM20 homolog OS=Homo sapiens GN=TOMM20 PE=1 SV=1
P26038|MOES_HUMAN	2	1	1	67820	Moesin OS=Homo sapiens GN=MSN PE=1 SV=3
P02686|MBP_HUMAN	3	1	1	33117	Myelin basic protein OS=Homo sapiens GN=MBP PE=1 SV=3
Q86TC9|MYPN_HUMAN	1	1	1	145257	Myopalladin OS=Homo sapiens GN=MYPN PE=1 SV=2
A2RUH7|MBPHL_HUMAN	3	1	1	38733	Myosin-binding protein H-like OS=Homo sapiens GN=MYBPHL PE=1 SV=2
O95182|NDUA7_HUMAN	8	1	1	12551	NADH dehydrogenase [ubiquinone] 1 alpha subcomplex subunit 7 OS=Homo sapiens GN=NDUFA7 PE=1 SV=3
P19404|NDUV2_HUMAN	4	1	1	27392	NADH dehydrogenase [ubiquinone] flavoprotein 2 mitochondrial OS=Homo sapiens GN=NDUFV2 PE=1 SV=2
P03897|NU3M_HUMAN	13	1	1	13186	NADH-ubiquinone oxidoreductase chain 3 OS=Homo sapiens GN=MT-ND3 PE=1 SV=1
P48681|NEST_HUMAN	1	1	1	177438	Nestin OS=Homo sapiens GN=NES PE=1 SV=2
Q9NX40|OCAD1_HUMAN	5	1	1	27626	OCIA domain-containing protein 1 OS=Homo sapiens GN=OCIAD1 PE=1 SV=1
P51659|DHB4_HUMAN	2	1	1	79686	Peroxisomal multifunctional enzyme type 2 OS=Homo sapiens GN=HSD17B4 PE=1 SV=3
O95674|CDS2_HUMAN	4	1	1	51418	Phosphatidate cytidylyltransferase 2 OS=Homo sapiens GN=CDS2 PE=1 SV=1
Q9NS40|KCNH7_HUMAN	1	1	0	135000	Potassium voltage-gated channel subfamily H member 7 OS=Homo sapiens GN=KCNH7 PE=2 SV=2
Q8N490|PNKD_HUMAN	4	1	1	42876	Probable hydrolase PNKD OS=Homo sapiens GN=PNKD PE=1 SV=2
P51888|PRELP_HUMAN	3	1	1	43810	Prolargin OS=Homo sapiens GN=PRELP PE=1 SV=1
Q96A26|F162A_HUMAN	11	1	1	17342	Protein FAM162A OS=Homo sapiens GN=FAM162A PE=1 SV=2
Q92928|RAB1C_HUMAN	5	1	1	22017	Putative Ras-related protein Rab-1C OS=Homo sapiens GN=RAB1C PE=5 SV=2
P35241|RADI_HUMAN	2	1	1	68564	Radixin OS=Homo sapiens GN=RDX PE=1 SV=1
Q8IZ41|RASEF_HUMAN	1	1	1	82879	Ras and EF-hand domain-containing protein OS=Homo sapiens GN=RASEF PE=1 SV=1
P61106|RAB14_HUMAN	5	1	1	23897	Ras-related protein Rab-14 OS=Homo sapiens GN=RAB14 PE=1 SV=4
Q9NYZ4|SIGL8_HUMAN	1	1	1	54042	Sialic acid-binding Ig-like lectin 8 OS=Homo sapiens GN=SIGLEC8 PE=1 SV=2
Q04837|SSBP_HUMAN	5	1	1	17260	Single-stranded DNA-binding protein mitochondrial OS=Homo sapiens GN=SSBP1 PE=1 SV=1
O94875|SRBS2_HUMAN	1	1	1	124107	Sorbin and SH3 domain-containing protein 2 OS=Homo sapiens GN=SORBS2 PE=1 SV=3
P11277|SPTB1_HUMAN	1	1	1	246466	Spectrin beta chain erythrocytic OS=Homo sapiens GN=SPTB PE=1 SV=5
Q8NDZ2|SIMC1_HUMAN	1	1	1	96838	SUMO-interacting motif-containing protein 1 OS=Homo sapiens GN=SIMC1 PE=1 SV=3
P30048|PRDX3_HUMAN	3	1	1	27693	Thioredoxin-dependent peroxide reductase mitochondrial OS=Homo sapiens GN=PRDX3 PE=1 SV=3
P35712|SOX6_HUMAN	1	1	1	91921	Transcription factor SOX-6 OS=Homo sapiens GN=SOX6 PE=1 SV=3
Q9BXJ8|T120A_HUMAN	3	1	1	40610	Transmembrane protein 120A OS=Homo sapiens GN=TMEM120A PE=1 SV=1
Q86XI8|CS068_HUMAN	2	1	1	70073	Uncharacterized protein C19orf68 OS=Homo sapiens GN=C19orf68 PE=1 SV=2
Q5THJ4|VP13D_HUMAN	0	1	1	491920	Vacuolar protein sorting-associated protein 13D OS=Homo sapiens GN=VPS13D PE=1 SV=2
O76024|WFS1_HUMAN	1	1	1	100291	Wolframin OS=Homo sapiens GN=WFS1 PE=1 SV=2
Q702N8|XIRP1_HUMAN	1	1	1	198559	Xin actin-binding repeat-containing protein 1 OS=Homo sapiens GN=XIRP1 PE=1 SV=1

## Sheet: HSPB8 Myofilament Interactome
Accession	Coverage (%)	#Peptides	#Unique	Avg. Mass	Description
P12883|MYH7_HUMAN	67	242	69	223095	Myosin-7 OS=Homo sapiens GN=MYH7 PE=1 SV=5
P13533|MYH6_HUMAN	50	164	8	223733	Myosin-6 OS=Homo sapiens GN=MYH6 PE=1 SV=5
P68032|ACTC_HUMAN	92	97	1	42019	Actin alpha cardiac muscle 1 OS=Homo sapiens GN=ACTC1 PE=1 SV=1
P35609|ACTN2_HUMAN	79	87	47	103854	Alpha-actinin-2 OS=Homo sapiens GN=ACTN2 PE=1 SV=1
Q9UKX2|MYH2_HUMAN	22	67	0	223042	Myosin-2 OS=Homo sapiens GN=MYH2 PE=1 SV=1
Q14896|MYPC3_HUMAN	57	67	64	140762	Myosin-binding protein C cardiac-type OS=Homo sapiens GN=MYBPC3 PE=1 SV=4
P13535|MYH8_HUMAN	20	57	1	222760	Myosin-8 OS=Homo sapiens GN=MYH8 PE=1 SV=3
O76041|NEBL_HUMAN	52	49	49	116453	Nebulette OS=Homo sapiens GN=NEBL PE=1 SV=1
P60709|ACTB_HUMAN	74	48	2	41737	Actin cytoplasmic 1 OS=Homo sapiens GN=ACTB PE=1 SV=1
P52179|MYOM1_HUMAN	28	38	37	187625	Myomesin-1 OS=Homo sapiens GN=MYOM1 PE=1 SV=2
P17661|DESM_HUMAN	66	33	29	53536	Desmin OS=Homo sapiens GN=DES PE=1 SV=3
P12814|ACTN1_HUMAN	34	31	5	103058	Alpha-actinin-1 OS=Homo sapiens GN=ACTN1 PE=1 SV=2
Q86VF7|NRAP_HUMAN	20	30	30	197073	Nebulin-related-anchoring protein OS=Homo sapiens GN=NRAP PE=1 SV=2
Q6S8J3|POTEE_HUMAN	15	28	0	121363	POTE ankyrin domain family member E OS=Homo sapiens GN=POTEE PE=2 SV=3
Q08043|ACTN3_HUMAN	23	25	1	103241	Alpha-actinin-3 OS=Homo sapiens GN=ACTN3 PE=1 SV=2
Q562R1|ACTBL_HUMAN	48	25	7	42003	Beta-actin-like protein 2 OS=Homo sapiens GN=ACTBL2 PE=1 SV=2
O15061|SYNEM_HUMAN	15	24	24	172767	Synemin OS=Homo sapiens GN=SYNM PE=1 SV=2
P06732|KCRM_HUMAN	67	23	18	43101	Creatine kinase M-type OS=Homo sapiens GN=CKM PE=1 SV=2
Q9BYX7|ACTBM_HUMAN	28	23	2	42016	Putative beta-actin-like protein 3 OS=Homo sapiens GN=POTEKP PE=5 SV=1
P02511|CRYAB_HUMAN	81	22	22	20159	Alpha-crystallin B chain OS=Homo sapiens GN=CRYAB PE=1 SV=2
A7E2Y1|MYH7B_HUMAN	8	22	2	221386	Myosin-7B OS=Homo sapiens GN=MYH7B PE=1 SV=3
P06576|ATPB_HUMAN	53	20	20	56560	ATP synthase subunit beta mitochondrial OS=Homo sapiens GN=ATP5B PE=1 SV=3
P54296|MYOM2_HUMAN	19	20	19	164896	Myomesin-2 OS=Homo sapiens GN=MYOM2 PE=1 SV=2
P25705|ATPA_HUMAN	35	19	18	59751	ATP synthase subunit alpha mitochondrial OS=Homo sapiens GN=ATP5A1 PE=1 SV=1
Q14315|FLNC_HUMAN	10	19	14	291020	Filamin-C OS=Homo sapiens GN=FLNC PE=1 SV=3
P12235|ADT1_HUMAN	59	18	5	33065	ADP/ATP translocase 1 OS=Homo sapiens GN=SLC25A4 PE=1 SV=4
P15924|DESP_HUMAN	8	18	18	331774	Desmoplakin OS=Homo sapiens GN=DSP PE=1 SV=3
P40939|ECHA_HUMAN	23	17	16	83000	Trifunctional enzyme subunit alpha mitochondrial OS=Homo sapiens GN=HADHA PE=1 SV=2
P08670|VIME_HUMAN	37	17	12	53652	Vimentin OS=Homo sapiens GN=VIM PE=1 SV=4
O94875|SRBS2_HUMAN	18	16	15	124107	Sorbin and SH3 domain-containing protein 2 OS=Homo sapiens GN=SORBS2 PE=1 SV=3
Q9UJY1|HSPB8_HUMAN	68	15	15	21604	Heat shock protein beta-8 OS=Homo sapiens GN=HSPB8 PE=1 SV=1
Q9Y2K3|MYH15_HUMAN	4	15	2	224617	Myosin-15 OS=Homo sapiens GN=MYH15 PE=1 SV=5
O95817|BAG3_HUMAN	37	14	14	61595	BAG family molecular chaperone regulator 3 OS=Homo sapiens GN=BAG3 PE=1 SV=3
Q99959|PKP2_HUMAN	15	13	12	97415	Plakophilin-2 OS=Homo sapiens GN=PKP2 PE=1 SV=2
P45379|TNNT2_HUMAN	29	13	13	35924	Troponin T cardiac muscle OS=Homo sapiens GN=TNNT2 PE=1 SV=3
P04075|ALDOA_HUMAN	44	12	10	39420	Fructose-bisphosphate aldolase A OS=Homo sapiens GN=ALDOA PE=1 SV=2
P63316|TNNC1_HUMAN	55	12	12	18402	Troponin C slow skeletal and cardiac muscles OS=Homo sapiens GN=TNNC1 PE=1 SV=1
P68371|TBB4B_HUMAN	36	12	1	49831	Tubulin beta-4B chain OS=Homo sapiens GN=TUBB4B PE=1 SV=1
P08123|CO1A2_HUMAN	12	11	11	129314	Collagen alpha-2(I) chain OS=Homo sapiens GN=COL1A2 PE=1 SV=7
P08590|MYL3_HUMAN	66	11	8	21932	Myosin light chain 3 OS=Homo sapiens GN=MYL3 PE=1 SV=3
P07437|TBB5_HUMAN	32	11	0	49671	Tubulin beta chain OS=Homo sapiens GN=TUBB PE=1 SV=2
P31930|QCR1_HUMAN	30	10	10	52646	Cytochrome b-c1 complex subunit 1 mitochondrial OS=Homo sapiens GN=UQCRC1 PE=1 SV=3
P04792|HSPB1_HUMAN	53	10	10	22783	Heat shock protein beta-1 OS=Homo sapiens GN=HSPB1 PE=1 SV=2
Q13885|TBB2A_HUMAN	29	10	0	49907	Tubulin beta-2A chain OS=Homo sapiens GN=TUBB2A PE=1 SV=1
P12111|CO6A3_HUMAN	3	9	9	343668	Collagen alpha-3(VI) chain OS=Homo sapiens GN=COL6A3 PE=1 SV=5
P22695|QCR2_HUMAN	23	9	8	48443	Cytochrome b-c1 complex subunit 2 mitochondrial OS=Homo sapiens GN=UQCRC2 PE=1 SV=3
P84243|H33_HUMAN	54	9	9	15328	Histone H3.3 OS=Homo sapiens GN=H3F3A PE=1 SV=2
P14923|PLAK_HUMAN	15	9	9	81745	Junction plakoglobin OS=Homo sapiens GN=JUP PE=1 SV=3
P10916|MLRV_HUMAN	54	9	7	18789	Myosin regulatory light chain 2 ventricular/cardiac muscle isoform OS=Homo sapiens GN=MYL2 PE=1 SV=3
Q14192|FHL2_HUMAN	32	8	8	32193	Four and a half LIM domains protein 2 OS=Homo sapiens GN=FHL2 PE=1 SV=3
Q14112|NID2_HUMAN	6	8	8	151254	Nidogen-2 OS=Homo sapiens GN=NID2 PE=1 SV=3
A6NNZ2|TBB8L_HUMAN	22	8	0	49573	Tubulin beta-8 chain-like protein LOC260334 OS=Homo sapiens PE=1 SV=1
P02452|CO1A1_HUMAN	6	7	7	138942	Collagen alpha-1(I) chain OS=Homo sapiens GN=COL1A1 PE=1 SV=5
P33778|H2B1B_HUMAN	40	7	0	13950	Histone H2B type 1-B OS=Homo sapiens GN=HIST1H2BB PE=1 SV=2
P35579|MYH9_HUMAN	5	7	4	226530	Myosin-9 OS=Homo sapiens GN=MYH9 PE=1 SV=4
Q9NPC6|MYOZ2_HUMAN	34	7	7	29898	Myozenin-2 OS=Homo sapiens GN=MYOZ2 PE=1 SV=1
Q00325|MPCP_HUMAN	25	7	7	40095	Phosphate carrier protein mitochondrial OS=Homo sapiens GN=SLC25A3 PE=1 SV=2
P09493|TPM1_HUMAN	29	7	5	32709	Tropomyosin alpha-1 chain OS=Homo sapiens GN=TPM1 PE=1 SV=2
O14639|ABLM1_HUMAN	10	6	6	87688	Actin-binding LIM protein 1 OS=Homo sapiens GN=ABLIM1 PE=1 SV=3
P98160|PGBM_HUMAN	1	6	5	468835	Basement membrane-specific heparan sulfate proteoglycan core protein OS=Homo sapiens GN=HSPG2 PE=1 SV=4
P16403|H12_HUMAN	30	6	1	21365	Histone H1.2 OS=Homo sapiens GN=HIST1H1C PE=1 SV=2
P28331|NDUS1_HUMAN	10	6	6	79468	NADH-ubiquinone oxidoreductase 75 kDa subunit mitochondrial OS=Homo sapiens GN=NDUFS1 PE=1 SV=3
P19429|TNNI3_HUMAN	26	6	4	24008	Troponin I cardiac muscle OS=Homo sapiens GN=TNNI3 PE=1 SV=3
Q16698|DECR_HUMAN	21	5	5	36068	2 4-dienoyl-CoA reductase mitochondrial OS=Homo sapiens GN=DECR1 PE=1 SV=1
P17540|KCRS_HUMAN	17	5	4	47505	Creatine kinase S-type mitochondrial OS=Homo sapiens GN=CKMT2 PE=1 SV=2
P49411|EFTU_HUMAN	14	5	5	49542	Elongation factor Tu mitochondrial OS=Homo sapiens GN=TUFM PE=1 SV=2
P21333|FLNA_HUMAN	3	5	2	280737	Filamin-A OS=Homo sapiens GN=FLNA PE=1 SV=4
P16402|H13_HUMAN	22	5	0	22350	Histone H1.3 OS=Homo sapiens GN=HIST1H1D PE=1 SV=2
Q13423|NNTM_HUMAN	5	5	5	113895	NAD(P) transhydrogenase mitochondrial OS=Homo sapiens GN=NNT PE=1 SV=3
Q15149|PLEC_HUMAN	1	5	5	531796	Plectin OS=Homo sapiens GN=PLEC PE=1 SV=3
P0CG47|UBB_HUMAN	20	5	5	25762	Polyubiquitin-B OS=Homo sapiens GN=UBB PE=1 SV=1
P21980|TGM2_HUMAN	8	5	5	77329	Protein-glutamine gamma-glutamyltransferase 2 OS=Homo sapiens GN=TGM2 PE=1 SV=2
P16615|AT2A2_HUMAN	6	5	5	114757	Sarcoplasmic/endoplasmic reticulum calcium ATPase 2 OS=Homo sapiens GN=ATP2A2 PE=1 SV=1
Q13813|SPTN1_HUMAN	4	5	5	284538	Spectrin alpha chain non-erythrocytic 1 OS=Homo sapiens GN=SPTAN1 PE=1 SV=3
P68363|TBA1B_HUMAN	13	5	2	50152	Tubulin alpha-1B chain OS=Homo sapiens GN=TUBA1B PE=1 SV=1
P62987|RL40_HUMAN	36	5	5	14728	Ubiquitin-60S ribosomal protein L40 OS=Homo sapiens GN=UBA52 PE=1 SV=2
P42765|THIM_HUMAN	18	4	4	41924	3-ketoacyl-CoA thiolase mitochondrial OS=Homo sapiens GN=ACAA2 PE=1 SV=2
P62241|RS8_HUMAN	19	4	4	24205	40S ribosomal protein S8 OS=Homo sapiens GN=RPS8 PE=1 SV=2
P24752|THIL_HUMAN	14	4	4	45200	Acetyl-CoA acetyltransferase mitochondrial OS=Homo sapiens GN=ACAT1 PE=1 SV=1
P06733|ENOA_HUMAN	12	4	2	47169	Alpha-enolase OS=Homo sapiens GN=ENO1 PE=1 SV=2
P08237|PFKAM_HUMAN	6	4	4	85183	ATP-dependent 6-phosphofructokinase muscle type OS=Homo sapiens GN=PFKM PE=1 SV=2
P12277|KCRB_HUMAN	15	4	0	42644	Creatine kinase B-type OS=Homo sapiens GN=CKB PE=1 SV=1
P13073|COX41_HUMAN	24	4	4	19577	Cytochrome c oxidase subunit 4 isoform 1 mitochondrial OS=Homo sapiens GN=COX4I1 PE=1 SV=1
O75369|FLNB_HUMAN	2	4	1	278162	Filamin-B OS=Homo sapiens GN=FLNB PE=1 SV=2
Q08380|LG3BP_HUMAN	8	4	3	65331	Galectin-3-binding protein OS=Homo sapiens GN=LGALS3BP PE=1 SV=1
P0DMV8|HS71A_HUMAN	8	4	1	70052	Heat shock 70 kDa protein 1A OS=Homo sapiens GN=HSPA1A PE=1 SV=1
O14880|MGST3_HUMAN	30	4	4	16516	Microsomal glutathione S-transferase 3 OS=Homo sapiens GN=MGST3 PE=1 SV=1
P19105|ML12A_HUMAN	29	4	3	19794	Myosin regulatory light chain 12A OS=Homo sapiens GN=MYL12A PE=1 SV=2
P35749|MYH11_HUMAN	2	4	0	227337	Myosin-11 OS=Homo sapiens GN=MYH11 PE=1 SV=3
P49821|NDUV1_HUMAN	10	4	4	50817	NADH dehydrogenase [ubiquinone] flavoprotein 1 mitochondrial OS=Homo sapiens GN=NDUFV1 PE=1 SV=4
P07951|TPM2_HUMAN	16	4	1	32851	Tropomyosin beta chain OS=Homo sapiens GN=TPM2 PE=1 SV=1
P21796|VDAC1_HUMAN	18	4	4	30773	Voltage-dependent anion-selective channel protein 1 OS=Homo sapiens GN=VDAC1 PE=1 SV=2
P18621|RL17_HUMAN	14	3	3	21397	60S ribosomal protein L17 OS=Homo sapiens GN=RPL17 PE=1 SV=3
P36542|ATPG_HUMAN	9	3	3	32996	ATP synthase subunit gamma mitochondrial OS=Homo sapiens GN=ATP5C1 PE=1 SV=1
O14958|CASQ2_HUMAN	9	3	3	46436	Calsequestrin-2 OS=Homo sapiens GN=CASQ2 PE=1 SV=2
P14927|QCR7_HUMAN	27	3	3	13530	Cytochrome b-c1 complex subunit 7 OS=Homo sapiens GN=UQCRB PE=1 SV=2
P10606|COX5B_HUMAN	29	3	3	13696	Cytochrome c oxidase subunit 5B mitochondrial OS=Homo sapiens GN=COX5B PE=1 SV=2
P11532|DMD_HUMAN	1	3	2	426751	Dystrophin OS=Homo sapiens GN=DMD PE=1 SV=3
P47755|CAZA2_HUMAN	15	3	3	32949	F-actin-capping protein subunit alpha-2 OS=Homo sapiens GN=CAPZA2 PE=1 SV=3
P06396|GELS_HUMAN	5	3	3	85697	Gelsolin OS=Homo sapiens GN=GSN PE=1 SV=1
P62805|H4_HUMAN	26	3	3	11367	Histone H4 OS=Homo sapiens GN=HIST1H4A PE=1 SV=2
P02144|MYG_HUMAN	23	3	3	17184	Myoglobin OS=Homo sapiens GN=MB PE=1 SV=2
Q5VTT5|MYOM3_HUMAN	5	3	3	162189	Myomesin-3 OS=Homo sapiens GN=MYOM3 PE=1 SV=1
Q0ZGT2|NEXN_HUMAN	7	3	3	80658	Nexilin OS=Homo sapiens GN=NEXN PE=1 SV=1
P14543|NID1_HUMAN	3	3	3	136377	Nidogen-1 OS=Homo sapiens GN=NID1 PE=1 SV=3
Q9UKS6|PACN3_HUMAN	8	3	3	48487	Protein kinase C and casein kinase substrate in neurons protein 3 OS=Homo sapiens GN=PACSIN3 PE=1 SV=2
P08865|RSSA_HUMAN	7	2	2	32854	40S ribosomal protein SA OS=Homo sapiens GN=RPSA PE=1 SV=4
P21397|AOFA_HUMAN	4	2	2	59682	Amine oxidase [flavin-containing] A OS=Homo sapiens GN=MAOA PE=1 SV=1
Q6IWH7|ANO7_HUMAN	1	2	0	105532	Anoctamin-7 OS=Homo sapiens GN=ANO7 PE=1 SV=2
P24539|AT5F1_HUMAN	11	2	2	28909	ATP synthase F(0) complex subunit B1 mitochondrial OS=Homo sapiens GN=ATP5F1 PE=1 SV=2
P48047|ATPO_HUMAN	15	2	2	23277	ATP synthase subunit O mitochondrial OS=Homo sapiens GN=ATP5O PE=1 SV=1
P21810|PGS1_HUMAN	8	2	2	41654	Biglycan OS=Homo sapiens GN=BGN PE=1 SV=2
Q9HCU4|CELR2_HUMAN	0	2	0	317453	Cadherin EGF LAG seven-pass G-type receptor 2 OS=Homo sapiens GN=CELSR2 PE=1 SV=1
P12110|CO6A2_HUMAN	2	2	2	108579	Collagen alpha-2(VI) chain OS=Homo sapiens GN=COL6A2 PE=1 SV=4
P12532|KCRU_HUMAN	5	2	0	47037	Creatine kinase U-type mitochondrial OS=Homo sapiens GN=CKMT1A PE=1 SV=1
P47985|UCRI_HUMAN	8	2	2	29668	Cytochrome b-c1 complex subunit Rieske mitochondrial OS=Homo sapiens GN=UQCRFS1 PE=1 SV=2
P00403|COX2_HUMAN	7	2	2	25565	Cytochrome c oxidase subunit 2 OS=Homo sapiens GN=MT-CO2 PE=1 SV=1
P09669|COX6C_HUMAN	20	2	2	8781	Cytochrome c oxidase subunit 6C OS=Homo sapiens GN=COX6C PE=1 SV=2
P08574|CY1_HUMAN	6	2	2	35422	Cytochrome c1 heme protein mitochondrial OS=Homo sapiens GN=CYC1 PE=1 SV=3
Q03001|DYST_HUMAN	0	2	0	860679	Dystonin OS=Homo sapiens GN=DST PE=1 SV=4
Q5VTR2|BRE1A_HUMAN	1	2	1	113662	E3 ubiquitin-protein ligase BRE1A OS=Homo sapiens GN=RNF20 PE=1 SV=2
Q9P2K8|E2AK4_HUMAN	1	2	0	186909	eIF-2-alpha kinase GCN2 OS=Homo sapiens GN=EIF2AK4 PE=1 SV=3
P09972|ALDOC_HUMAN	9	2	0	39456	Fructose-bisphosphate aldolase C OS=Homo sapiens GN=ALDOC PE=1 SV=2
Q8TCU5|NMD3A_HUMAN	1	2	0	125465	Glutamate receptor ionotropic NMDA 3A OS=Homo sapiens GN=GRIN3A PE=1 SV=2
P54652|HSP72_HUMAN	4	2	0	70021	Heat shock-related 70 kDa protein 2 OS=Homo sapiens GN=HSPA2 PE=1 SV=1
P07305|H10_HUMAN	11	2	2	20863	Histone H1.0 OS=Homo sapiens GN=H1F0 PE=1 SV=3
O75112|LDB3_HUMAN	4	2	2	77135	LIM domain-binding protein 3 OS=Homo sapiens GN=LDB3 PE=1 SV=2
P51884|LUM_HUMAN	6	2	2	38429	Lumican OS=Homo sapiens GN=LUM PE=1 SV=2
Q7Z745|MRO2B_HUMAN	1	2	1	180780	Maestro heat-like repeat-containing protein family member 2B OS=Homo sapiens GN=MROH2B PE=2 SV=3
P20774|MIME_HUMAN	9	2	2	33922	Mimecan OS=Homo sapiens GN=OGN PE=1 SV=1
P05976|MYL1_HUMAN	16	2	0	21145	Myosin light chain 1/3 skeletal muscle isoform OS=Homo sapiens GN=MYL1 PE=2 SV=3
Q02045|MYL5_HUMAN	9	2	0	19534	Myosin light chain 5 OS=Homo sapiens GN=MYL5 PE=2 SV=1
Q16718|NDUA5_HUMAN	22	2	2	13459	NADH dehydrogenase [ubiquinone] 1 alpha subcomplex subunit 5 OS=Homo sapiens GN=NDUFA5 PE=1 SV=3
Q8WXH0|SYNE2_HUMAN	0	2	0	796457	Nesprin-2 OS=Homo sapiens GN=SYNE2 PE=1 SV=3
P48681|NEST_HUMAN	2	2	2	177438	Nestin OS=Homo sapiens GN=NES PE=1 SV=2
Q6ZS30|NBEL1_HUMAN	0	2	0	307236	Neurobeachin-like protein 1 OS=Homo sapiens GN=NBEAL1 PE=2 SV=3
Q09666|AHNK_HUMAN	0	2	1	629114	Neuroblast differentiation-associated protein AHNAK OS=Homo sapiens GN=AHNAK PE=1 SV=2
Q5VST9|OBSCN_HUMAN	0	2	1	868496	Obscurin OS=Homo sapiens GN=OBSCN PE=1 SV=3
P41219|PERI_HUMAN	4	2	0	53651	Peripherin OS=Homo sapiens GN=PRPH PE=1 SV=2
P02545|LMNA_HUMAN	4	2	2	74140	Prelamin-A/C OS=Homo sapiens GN=LMNA PE=1 SV=1
Q99623|PHB2_HUMAN	7	2	2	33296	Prohibitin-2 OS=Homo sapiens GN=PHB2 PE=1 SV=2
P48741|HSP77_HUMAN	8	2	0	40244	Putative heat shock 70 kDa protein 7 OS=Homo sapiens GN=HSPA7 PE=5 SV=2
Q9Y566|SHAN1_HUMAN	0	2	0	224956	SH3 and multiple ankyrin repeat domains protein 1 OS=Homo sapiens GN=SHANK1 PE=1 SV=2
Q9BQI6|SLF1_HUMAN	2	2	1	121050	SMC5-SMC6 complex localization factor protein 1 OS=Homo sapiens GN=SLF1 PE=1 SV=2
Q8NBS3|S4A11_HUMAN	1	2	0	99581	Sodium bicarbonate transporter-like protein 11 OS=Homo sapiens GN=SLC4A11 PE=1 SV=2
P31040|SDHA_HUMAN	4	2	2	72692	Succinate dehydrogenase [ubiquinone] flavoprotein subunit mitochondrial OS=Homo sapiens GN=SDHA PE=1 SV=2
Q9NY65|TBA8_HUMAN	6	2	0	50094	Tubulin alpha-8 chain OS=Homo sapiens GN=TUBA8 PE=1 SV=1
Q9GZM7|TINAL_HUMAN	7	2	2	52387	Tubulointerstitial nephritis antigen-like OS=Homo sapiens GN=TINAGL1 PE=1 SV=1
Q9NPG3|UBN1_HUMAN	1	2	0	121520	Ubinuclein-1 OS=Homo sapiens GN=UBN1 PE=1 SV=2
P04004|VTNC_HUMAN	4	2	2	54306	Vitronectin OS=Homo sapiens GN=VTN PE=1 SV=1
P62258|1433E_HUMAN	7	1	1	29174	14-3-3 protein epsilon OS=Homo sapiens GN=YWHAE PE=1 SV=1
Q02218|ODO1_HUMAN	1	1	1	115935	2-oxoglutarate dehydrogenase mitochondrial OS=Homo sapiens GN=OGDH PE=1 SV=3
P62851|RS25_HUMAN	8	1	1	13742	40S ribosomal protein S25 OS=Homo sapiens GN=RPS25 PE=1 SV=1
P46776|RL27A_HUMAN	7	1	1	16561	60S ribosomal protein L27a OS=Homo sapiens GN=RPL27A PE=1 SV=2
O14561|ACPM_HUMAN	9	1	1	17417	Acyl carrier protein mitochondrial OS=Homo sapiens GN=NDUFAB1 PE=1 SV=3
Q12802|AKP13_HUMAN	0	1	1	307550	A-kinase anchor protein 13 OS=Homo sapiens GN=AKAP13 PE=1 SV=2
P08133|ANXA6_HUMAN	4	1	1	75873	Annexin A6 OS=Homo sapiens GN=ANXA6 PE=1 SV=3
P56385|ATP5I_HUMAN	14	1	1	7933	ATP synthase subunit e mitochondrial OS=Homo sapiens GN=ATP5I PE=1 SV=2
Q96QE3|ATAD5_HUMAN	0	1	0	207569	ATPase family AAA domain-containing protein 5 OS=Homo sapiens GN=ATAD5 PE=1 SV=4
Q7Z478|DHX29_HUMAN	0	1	0	155235	ATP-dependent RNA helicase DHX29 OS=Homo sapiens GN=DHX29 PE=1 SV=2
O15484|CAN5_HUMAN	1	1	1	73169	Calpain-5 OS=Homo sapiens GN=CAPN5 PE=1 SV=2
P11717|MPRI_HUMAN	0	1	0	274373	Cation-independent mannose-6-phosphate receptor OS=Homo sapiens GN=IGF2R PE=1 SV=3
Q7Z3E2|CC186_HUMAN	1	1	0	103687	Coiled-coil domain-containing protein 186 OS=Homo sapiens GN=CCDC186 PE=1 SV=2
O75367|H2AY_HUMAN	2	1	1	39617	Core histone macro-H2A.1 OS=Homo sapiens GN=H2AFY PE=1 SV=4
P99999|CYC_HUMAN	10	1	1	11749	Cytochrome c OS=Homo sapiens GN=CYCS PE=1 SV=2
P24310|CX7A1_HUMAN	16	1	1	9118	Cytochrome c oxidase subunit 7A1 mitochondrial OS=Homo sapiens GN=COX7A1 PE=1 SV=2
P09622|DLDH_HUMAN	3	1	1	54177	Dihydrolipoyl dehydrogenase mitochondrial OS=Homo sapiens GN=DLD PE=1 SV=2
Q8TDJ6|DMXL2_HUMAN	0	1	0	339642	DmX-like protein 2 OS=Homo sapiens GN=DMXL2 PE=1 SV=2
Q02880|TOP2B_HUMAN	0	1	0	183266	DNA topoisomerase 2-beta OS=Homo sapiens GN=TOP2B PE=1 SV=3
Q96EY1|DNJA3_HUMAN	2	1	1	52489	DnaJ homolog subfamily A member 3 mitochondrial OS=Homo sapiens GN=DNAJA3 PE=1 SV=2
Q9NZN4|EHD2_HUMAN	2	1	1	61162	EH domain-containing protein 2 OS=Homo sapiens GN=EHD2 PE=1 SV=2
P68104|EF1A1_HUMAN	2	1	1	50141	Elongation factor 1-alpha 1 OS=Homo sapiens GN=EEF1A1 PE=1 SV=1
O60841|IF2P_HUMAN	1	1	1	138827	Eukaryotic translation initiation factor 5B OS=Homo sapiens GN=EIF5B PE=1 SV=4
Q9NVI1|FANCI_HUMAN	0	1	0	149323	Fanconi anemia group I protein OS=Homo sapiens GN=FANCI PE=1 SV=4
P35555|FBN1_HUMAN	1	1	1	312237	Fibrillin-1 OS=Homo sapiens GN=FBN1 PE=1 SV=3
P09104|ENOG_HUMAN	4	1	0	47269	Gamma-enolase OS=Homo sapiens GN=ENO2 PE=1 SV=3
P14136|GFAP_HUMAN	2	1	0	49880	Glial fibrillary acidic protein OS=Homo sapiens GN=GFAP PE=1 SV=1
P04406|G3P_HUMAN	4	1	1	36053	Glyceraldehyde-3-phosphate dehydrogenase OS=Homo sapiens GN=GAPDH PE=1 SV=3
O60832|DKC1_HUMAN	2	1	1	57674	H/ACA ribonucleoprotein complex subunit 4 OS=Homo sapiens GN=DKC1 PE=1 SV=3
O43390|HNRPR_HUMAN	2	1	1	70943	Heterogeneous nuclear ribonucleoprotein R OS=Homo sapiens GN=HNRNPR PE=1 SV=1
O75146|HIP1R_HUMAN	0	1	0	119388	Huntingtin-interacting protein 1-related protein OS=Homo sapiens GN=HIP1R PE=1 SV=2
P48735|IDHP_HUMAN	3	1	1	50909	Isocitrate dehydrogenase [NADP] mitochondrial OS=Homo sapiens GN=IDH2 PE=1 SV=2
Q9Y496|KIF3A_HUMAN	1	1	0	80041	Kinesin-like protein KIF3A OS=Homo sapiens GN=KIF3A PE=1 SV=4
Q8N6Y2|LRC17_HUMAN	1	1	0	51800	Leucine-rich repeat-containing protein 17 OS=Homo sapiens GN=LRRC17 PE=2 SV=1
Q9Y4F3|MARF1_HUMAN	0	1	0	192858	Meiosis regulator and mRNA stability factor 1 OS=Homo sapiens GN=MARF1 PE=1 SV=6
Q16891|MIC60_HUMAN	2	1	1	83678	MICOS complex subunit MIC60 OS=Homo sapiens GN=IMMT PE=1 SV=1
P35580|MYH10_HUMAN	0	1	0	228997	Myosin-10 OS=Homo sapiens GN=MYH10 PE=1 SV=3
O95299|NDUAA_HUMAN	3	1	1	40751	NADH dehydrogenase [ubiquinone] 1 alpha subcomplex subunit 10 mitochondrial OS=Homo sapiens GN=NDUFA10 PE=1 SV=1
O94818|NOL4_HUMAN	1	1	1	71357	Nucleolar protein 4 OS=Homo sapiens GN=NOL4 PE=1 SV=2
Q7RTW8|OTOAN_HUMAN	0	1	0	128532	Otoancorin OS=Homo sapiens GN=OTOA PE=1 SV=1
Q9BZF1|OSBL8_HUMAN	1	1	0	101196	Oxysterol-binding protein-related protein 8 OS=Homo sapiens GN=OSBPL8 PE=1 SV=3
Q96RG2|PASK_HUMAN	0	1	0	142929	PAS domain-containing serine/threonine-protein kinase OS=Homo sapiens GN=PASK PE=1 SV=3
Q96HC4|PDLI5_HUMAN	1	1	1	63945	PDZ and LIM domain protein 5 OS=Homo sapiens GN=PDLIM5 PE=1 SV=5
Q9BXM0|PRAX_HUMAN	0	1	0	154904	Periaxin OS=Homo sapiens GN=PRX PE=1 SV=2
Q15124|PGM5_HUMAN	2	1	1	62225	Phosphoglucomutase-like protein 5 OS=Homo sapiens GN=PGM5 PE=1 SV=2
P09874|PARP1_HUMAN	1	1	1	113084	Poly [ADP-ribose] polymerase 1 OS=Homo sapiens GN=PARP1 PE=1 SV=4
P51888|PRELP_HUMAN	3	1	1	43810	Prolargin OS=Homo sapiens GN=PRELP PE=1 SV=1
Q96PU8|QKI_HUMAN	2	1	1	37671	Protein quaking OS=Homo sapiens GN=QKI PE=1 SV=1
Q9NYQ8|FAT2_HUMAN	0	1	0	479321	Protocadherin Fat 2 OS=Homo sapiens GN=FAT2 PE=1 SV=2
Q5VTE0|EF1A3_HUMAN	2	1	1	50185	Putative elongation factor 1-alpha-like 3 OS=Homo sapiens GN=EEF1A1P5 PE=5 SV=1
Q6R327|RICTR_HUMAN	0	1	0	192216	Rapamycin-insensitive companion of mTOR OS=Homo sapiens GN=RICTOR PE=1 SV=1
P23468|PTPRD_HUMAN	0	1	0	214758	Receptor-type tyrosine-protein phosphatase delta OS=Homo sapiens GN=PTPRD PE=1 SV=2
A5PLK6|RGSL_HUMAN	0	1	0	125688	Regulator of G-protein signaling protein-like OS=Homo sapiens GN=RGSL1 PE=2 SV=1
P49756|RBM25_HUMAN	2	1	1	100186	RNA-binding protein 25 OS=Homo sapiens GN=RBM25 PE=1 SV=3
P02768|ALBU_HUMAN	2	1	1	69367	Serum albumin OS=Homo sapiens GN=ALB PE=1 SV=2
P02743|SAMP_HUMAN	6	1	1	25387	Serum amyloid P-component OS=Homo sapiens GN=APCS PE=1 SV=2
O75094|SLIT3_HUMAN	0	1	0	167712	Slit homolog 3 protein OS=Homo sapiens GN=SLIT3 PE=2 SV=3
P38646|GRP75_HUMAN	3	1	1	73681	Stress-70 protein mitochondrial OS=Homo sapiens GN=HSPA9 PE=1 SV=2
Q9UKZ4|TEN1_HUMAN	0	1	0	305010	Teneurin-1 OS=Homo sapiens GN=TENM1 PE=1 SV=2
Q15643|TRIPB_HUMAN	0	1	0	227584	Thyroid receptor-interacting protein 11 OS=Homo sapiens GN=TRIP11 PE=1 SV=3
O60674|JAK2_HUMAN	0	1	0	130673	Tyrosine-protein kinase JAK2 OS=Homo sapiens GN=JAK2 PE=1 SV=2
O00159|MYO1C_HUMAN	1	1	0	121682	Unconventional myosin-Ic OS=Homo sapiens GN=MYO1C PE=1 SV=4
P46939|UTRO_HUMAN	0	1	0	394467	Utrophin OS=Homo sapiens GN=UTRN PE=1 SV=2
Q00341|VIGLN_HUMAN	0	1	0	141455	Vigilin OS=Homo sapiens GN=HDLBP PE=1 SV=2
Q8IZQ1|WDFY3_HUMAN	0	1	0	395260	WD repeat and FYVE domain-containing protein 3 OS=Homo sapiens GN=WDFY3 PE=1 SV=2
O43149|ZZEF1_HUMAN	0	1	0	331075	Zinc finger ZZ-type and EF-hand domain-containing protein 1 OS=Homo sapiens GN=ZZEF1 PE=1 SV=6
