# Supplementary material for: Cardiomyocyte contractile impairment in heart failure results from reduced BAG3-mediated sarcomeric protein turnover
Source: Nat Commun. 2021 May 19;12:2942. doi: 10.1038/s41467-021-23272-z (PMC8134551; doi:10.1038/s41467-021-23272-z)
Supplement: Supplementary file 5 — Supplementary Data 2 [file 41467_2021_23272_MOESM5_ESM.xlsx]

## Sheet: Control_1_Insoluble
Accession	Coverage (%) Sample 1	#Peptides	#Unique	Avg. Mass	Description
P24752|THIL_HUMAN	15	3	3	45200	Acetyl-CoA acetyltransferase mitochondrial OS=Homo sapiens GN=ACAT1 PE=1 SV=1
P68032|ACTC_HUMAN	85	41	2	42019	Actin alpha cardiac muscle 1 OS=Homo sapiens GN=ACTC1 PE=1 SV=1
P68133|ACTS_HUMAN	85	41	2	42051	Actin alpha skeletal muscle OS=Homo sapiens GN=ACTA1 PE=1 SV=1
P60709|ACTB_HUMAN	64	26	5	41737	Actin cytoplasmic 1 OS=Homo sapiens GN=ACTB PE=1 SV=1
P12235|ADT1_HUMAN	14	4	4	33065	ADP/ATP translocase 1 OS=Homo sapiens GN=SLC25A4 PE=1 SV=4
P35609|ACTN2_HUMAN	67	54	54	103854	Alpha-actinin-2 OS=Homo sapiens GN=ACTN2 PE=1 SV=1
P02511|CRYAB_HUMAN	25	5	5	20159	Alpha-crystallin B chain OS=Homo sapiens GN=CRYAB PE=1 SV=2
P06733|ENOA_HUMAN	6	2	2	47169	Alpha-enolase OS=Homo sapiens GN=ENO1 PE=1 SV=2
P25705|ATPA_HUMAN	8	4	4	59751	ATP synthase subunit alpha mitochondrial OS=Homo sapiens GN=ATP5A1 PE=1 SV=1
P06576|ATPB_HUMAN	29	8	8	56560	ATP synthase subunit beta mitochondrial OS=Homo sapiens GN=ATP5B PE=1 SV=3
O75947|ATP5H_HUMAN	11	1	1	18491	ATP synthase subunit d mitochondrial OS=Homo sapiens GN=ATP5H PE=1 SV=3
Q562R1|ACTBL_HUMAN	31	11	2	42003	Beta-actin-like protein 2 OS=Homo sapiens GN=ACTBL2 PE=1 SV=2
P12111|CO6A3_HUMAN	1	2	2	343668	Collagen alpha-3(VI) chain OS=Homo sapiens GN=COL6A3 PE=1 SV=5
P06732|KCRM_HUMAN	21	7	7	43101	Creatine kinase M-type OS=Homo sapiens GN=CKM PE=1 SV=2
P50461|CSRP3_HUMAN	25	3	3	20969	Cysteine and glycine-rich protein 3 OS=Homo sapiens GN=CSRP3 PE=1 SV=1
P20674|COX5A_HUMAN	20	3	3	16762	Cytochrome c oxidase subunit 5A mitochondrial OS=Homo sapiens GN=COX5A PE=1 SV=2
P17661|DESM_HUMAN	70	45	41	53536	Desmin OS=Homo sapiens GN=DES PE=1 SV=3
P15924|DESP_HUMAN	1	2	2	331774	Desmoplakin OS=Homo sapiens GN=DSP PE=1 SV=3
Q14315|FLNC_HUMAN	3	5	5	291020	Filamin-C OS=Homo sapiens GN=FLNC PE=1 SV=3
Q14192|FHL2_HUMAN	37	8	8	32193	Four and a half LIM domains protein 2 OS=Homo sapiens GN=FHL2 PE=1 SV=3
P09382|LEG1_HUMAN	15	1	1	14716	Galectin-1 OS=Homo sapiens GN=LGALS1 PE=1 SV=2
P06396|GELS_HUMAN	10	4	4	85697	Gelsolin OS=Homo sapiens GN=GSN PE=1 SV=1
P04792|HSPB1_HUMAN	8	1	1	22783	Heat shock protein beta-1 OS=Homo sapiens GN=HSPB1 PE=1 SV=2
O14558|HSPB6_HUMAN	14	2	2	17136	Heat shock protein beta-6 OS=Homo sapiens GN=HSPB6 PE=1 SV=2
P16403|H12_HUMAN	17	3	3	21365	Histone H1.2 OS=Homo sapiens GN=HIST1H1C PE=1 SV=2
P0C0S8|H2A1_HUMAN	29	3	3	14091	Histone H2A type 1 OS=Homo sapiens GN=HIST1H2AG PE=1 SV=2
Q96QV6|H2A1A_HUMAN	29	3	3	14233	Histone H2A type 1-A OS=Homo sapiens GN=HIST1H2AA PE=1 SV=3
P04908|H2A1B_HUMAN	29	3	3	14135	Histone H2A type 1-B/E OS=Homo sapiens GN=HIST1H2AB PE=1 SV=2
Q93077|H2A1C_HUMAN	29	3	3	14105	Histone H2A type 1-C OS=Homo sapiens GN=HIST1H2AC PE=1 SV=3
P20671|H2A1D_HUMAN	29	3	3	14107	Histone H2A type 1-D OS=Homo sapiens GN=HIST1H2AD PE=1 SV=2
Q96KK5|H2A1H_HUMAN	30	3	3	13906	Histone H2A type 1-H OS=Homo sapiens GN=HIST1H2AH PE=1 SV=3
Q99878|H2A1J_HUMAN	30	3	3	13936	Histone H2A type 1-J OS=Homo sapiens GN=HIST1H2AJ PE=1 SV=3
Q6FI13|H2A2A_HUMAN	29	3	3	14095	Histone H2A type 2-A OS=Homo sapiens GN=HIST2H2AA3 PE=1 SV=3
Q16777|H2A2C_HUMAN	29	3	3	13988	Histone H2A type 2-C OS=Homo sapiens GN=HIST2H2AC PE=1 SV=4
Q7L7L0|H2A3_HUMAN	29	3	3	14121	Histone H2A type 3 OS=Homo sapiens GN=HIST3H2A PE=1 SV=3
Q9BTM1|H2AJ_HUMAN	29	3	3	14019	Histone H2A.J OS=Homo sapiens GN=H2AFJ PE=1 SV=1
P16104|H2AX_HUMAN	38	4	4	15145	Histone H2AX OS=Homo sapiens GN=H2AFX PE=1 SV=2
P14923|PLAK_HUMAN	2	1	1	81745	Junction plakoglobin OS=Homo sapiens GN=JUP PE=1 SV=3
O75112|LDB3_HUMAN	34	14	14	77135	LIM domain-binding protein 3 OS=Homo sapiens GN=LDB3 PE=1 SV=2
P51884|LUM_HUMAN	20	5	5	38429	Lumican OS=Homo sapiens GN=LUM PE=1 SV=2
P20774|MIME_HUMAN	6	2	2	33922	Mimecan OS=Homo sapiens GN=OGN PE=1 SV=1
P52179|MYOM1_HUMAN	4	5	5	187625	Myomesin-1 OS=Homo sapiens GN=MYOM1 PE=1 SV=2
P54296|MYOM2_HUMAN	15	13	13	164896	Myomesin-2 OS=Homo sapiens GN=MYOM2 PE=1 SV=2
P08590|MYL3_HUMAN	75	20	17	21932	Myosin light chain 3 OS=Homo sapiens GN=MYL3 PE=1 SV=3
P12829|MYL4_HUMAN	45	8	5	21565	Myosin light chain 4 OS=Homo sapiens GN=MYL4 PE=1 SV=3
P10916|MLRV_HUMAN	69	23	23	18789	Myosin regulatory light chain 2 ventricular/cardiac muscle isoform OS=Homo sapiens GN=MYL2 PE=1 SV=3
P12882|MYH1_HUMAN	17	42	0	223143	Myosin-1 OS=Homo sapiens GN=MYH1 PE=1 SV=3
P11055|MYH3_HUMAN	15	37	1	223903	Myosin-3 OS=Homo sapiens GN=MYH3 PE=1 SV=3
Q9Y623|MYH4_HUMAN	17	36	2	223069	Myosin-4 OS=Homo sapiens GN=MYH4 PE=2 SV=2
P13533|MYH6_HUMAN	43	127	2	223733	Myosin-6 OS=Homo sapiens GN=MYH6 PE=1 SV=5
P12883|MYH7_HUMAN	66	196	66	223095	Myosin-7 OS=Homo sapiens GN=MYH7 PE=1 SV=5
Q14896|MYPC3_HUMAN	44	38	38	140762	Myosin-binding protein C cardiac-type OS=Homo sapiens GN=MYBPC3 PE=1 SV=4
A2RUH7|MBPHL_HUMAN	3	1	1	38733	Myosin-binding protein H-like OS=Homo sapiens GN=MYBPHL PE=1 SV=2
Q9NPC6|MYOZ2_HUMAN	23	6	6	29898	Myozenin-2 OS=Homo sapiens GN=MYOZ2 PE=1 SV=1
Q96HC4|PDLI5_HUMAN	10	4	4	63945	PDZ and LIM domain protein 5 OS=Homo sapiens GN=PDLIM5 PE=1 SV=5
Q00325|MPCP_HUMAN	3	1	1	40095	Phosphate carrier protein mitochondrial OS=Homo sapiens GN=SLC25A3 PE=1 SV=2
Q99959|PKP2_HUMAN	1	1	1	97415	Plakophilin-2 OS=Homo sapiens GN=PKP2 PE=1 SV=2
P02545|LMNA_HUMAN	5	2	2	74140	Prelamin-A/C OS=Homo sapiens GN=LMNA PE=1 SV=1
Q9BX66|SRBS1_HUMAN	1	1	1	142513	Sorbin and SH3 domain-containing protein 1 OS=Homo sapiens GN=SORBS1 PE=1 SV=3
O94875|SRBS2_HUMAN	9	7	7	124107	Sorbin and SH3 domain-containing protein 2 OS=Homo sapiens GN=SORBS2 PE=1 SV=3
Q13813|SPTN1_HUMAN	1	2	2	284538	Spectrin alpha chain non-erythrocytic 1 OS=Homo sapiens GN=SPTAN1 PE=1 SV=3
Q01082|SPTB2_HUMAN	1	1	1	274608	Spectrin beta chain non-erythrocytic 1 OS=Homo sapiens GN=SPTBN1 PE=1 SV=2
P09493|TPM1_HUMAN	56	24	11	32709	Tropomyosin alpha-1 chain OS=Homo sapiens GN=TPM1 PE=1 SV=2
P06753|TPM3_HUMAN	25	8	1	32950	Tropomyosin alpha-3 chain OS=Homo sapiens GN=TPM3 PE=1 SV=2
P07951|TPM2_HUMAN	34	14	4	32851	Tropomyosin beta chain OS=Homo sapiens GN=TPM2 PE=1 SV=1
P63316|TNNC1_HUMAN	37	5	5	18402	Troponin C slow skeletal and cardiac muscles OS=Homo sapiens GN=TNNC1 PE=1 SV=1
P19429|TNNI3_HUMAN	35	9	9	24008	Troponin I cardiac muscle OS=Homo sapiens GN=TNNI3 PE=1 SV=3
P45379|TNNT2_HUMAN	29	9	9	35924	Troponin T cardiac muscle OS=Homo sapiens GN=TNNT2 PE=1 SV=3
P08670|VIME_HUMAN	30	13	9	53652	Vimentin OS=Homo sapiens GN=VIM PE=1 SV=4
P18206|VINC_HUMAN	5	3	3	123799	Vinculin OS=Homo sapiens GN=VCL PE=1 SV=4
Q702N8|XIRP1_HUMAN	1	1	1	198559	Xin actin-binding repeat-containing protein 1 OS=Homo sapiens GN=XIRP1 PE=1 SV=1
		1002

## Sheet: Control_2_Insoluble
Accession	Coverage (%) Sample 1	#Peptides	#Unique	Avg. Mass	Description
P24752|THIL_HUMAN	7	2	2	45200	Acetyl-CoA acetyltransferase mitochondrial OS=Homo sapiens GN=ACAT1 PE=1 SV=1
P68032|ACTC_HUMAN	80	45	2	42019	Actin alpha cardiac muscle 1 OS=Homo sapiens GN=ACTC1 PE=1 SV=1
P68133|ACTS_HUMAN	80	46	3	42051	Actin alpha skeletal muscle OS=Homo sapiens GN=ACTA1 PE=1 SV=1
P60709|ACTB_HUMAN	67	27	7	41737	Actin cytoplasmic 1 OS=Homo sapiens GN=ACTB PE=1 SV=1
P12235|ADT1_HUMAN	14	4	4	33065	ADP/ATP translocase 1 OS=Homo sapiens GN=SLC25A4 PE=1 SV=4
P35609|ACTN2_HUMAN	77	66	66	103854	Alpha-actinin-2 OS=Homo sapiens GN=ACTN2 PE=1 SV=1
P02511|CRYAB_HUMAN	23	4	4	20159	Alpha-crystallin B chain OS=Homo sapiens GN=CRYAB PE=1 SV=2
P06733|ENOA_HUMAN	6	2	1	47169	Alpha-enolase OS=Homo sapiens GN=ENO1 PE=1 SV=2
P25705|ATPA_HUMAN	8	3	3	59751	ATP synthase subunit alpha mitochondrial OS=Homo sapiens GN=ATP5A1 PE=1 SV=1
P06576|ATPB_HUMAN	15	5	5	56560	ATP synthase subunit beta mitochondrial OS=Homo sapiens GN=ATP5B PE=1 SV=3
P98160|PGBM_HUMAN	0	1	1	468835	Basement membrane-specific heparan sulfate proteoglycan core protein OS=Homo sapiens GN=HSPG2 PE=1 SV=4
Q562R1|ACTBL_HUMAN	19	8	1	42003	Beta-actin-like protein 2 OS=Homo sapiens GN=ACTBL2 PE=1 SV=2
P13929|ENOB_HUMAN	10	3	2	46987	Beta-enolase OS=Homo sapiens GN=ENO3 PE=1 SV=5
P12109|CO6A1_HUMAN	2	2	2	108529	Collagen alpha-1(VI) chain OS=Homo sapiens GN=COL6A1 PE=1 SV=3
P12110|CO6A2_HUMAN	1	1	1	108579	Collagen alpha-2(VI) chain OS=Homo sapiens GN=COL6A2 PE=1 SV=4
P12111|CO6A3_HUMAN	2	3	3	343668	Collagen alpha-3(VI) chain OS=Homo sapiens GN=COL6A3 PE=1 SV=5
P06732|KCRM_HUMAN	31	8	8	43101	Creatine kinase M-type OS=Homo sapiens GN=CKM PE=1 SV=2
P50461|CSRP3_HUMAN	25	3	3	20969	Cysteine and glycine-rich protein 3 OS=Homo sapiens GN=CSRP3 PE=1 SV=1
P20674|COX5A_HUMAN	15	2	2	16762	Cytochrome c oxidase subunit 5A mitochondrial OS=Homo sapiens GN=COX5A PE=1 SV=2
P17661|DESM_HUMAN	69	46	42	53536	Desmin OS=Homo sapiens GN=DES PE=1 SV=3
P15924|DESP_HUMAN	4	7	7	331774	Desmoplakin OS=Homo sapiens GN=DSP PE=1 SV=3
Q14315|FLNC_HUMAN	3	4	4	291020	Filamin-C OS=Homo sapiens GN=FLNC PE=1 SV=3
Q14192|FHL2_HUMAN	33	7	7	32193	Four and a half LIM domains protein 2 OS=Homo sapiens GN=FHL2 PE=1 SV=3
P09382|LEG1_HUMAN	15	2	2	14716	Galectin-1 OS=Homo sapiens GN=LGALS1 PE=1 SV=2
O14558|HSPB6_HUMAN	22	2	2	17136	Heat shock protein beta-6 OS=Homo sapiens GN=HSPB6 PE=1 SV=2
Q02539|H11_HUMAN	5	1	1	21842	Histone H1.1 OS=Homo sapiens GN=HIST1H1A PE=1 SV=3
P16403|H12_HUMAN	5	1	1	21365	Histone H1.2 OS=Homo sapiens GN=HIST1H1C PE=1 SV=2
P16402|H13_HUMAN	5	1	1	22350	Histone H1.3 OS=Homo sapiens GN=HIST1H1D PE=1 SV=2
P10412|H14_HUMAN	5	1	1	21865	Histone H1.4 OS=Homo sapiens GN=HIST1H1E PE=1 SV=2
P22492|H1T_HUMAN	5	1	1	22019	Histone H1t OS=Homo sapiens GN=HIST1H1T PE=2 SV=4
Q96QV6|H2A1A_HUMAN	35	5	5	14233	Histone H2A type 1-A OS=Homo sapiens GN=HIST1H2AA PE=1 SV=3
P16104|H2AX_HUMAN	32	5	5	15145	Histone H2AX OS=Homo sapiens GN=H2AFX PE=1 SV=2
P33778|H2B1B_HUMAN	28	3	3	13950	Histone H2B type 1-B OS=Homo sapiens GN=HIST1H2BB PE=1 SV=2
P62807|H2B1C_HUMAN	28	3	3	13906	Histone H2B type 1-C/E/F/G/I OS=Homo sapiens GN=HIST1H2BC PE=1 SV=4
P58876|H2B1D_HUMAN	28	3	3	13936	Histone H2B type 1-D OS=Homo sapiens GN=HIST1H2BD PE=1 SV=2
Q93079|H2B1H_HUMAN	28	3	3	13892	Histone H2B type 1-H OS=Homo sapiens GN=HIST1H2BH PE=1 SV=3
P06899|H2B1J_HUMAN	28	3	3	13904	Histone H2B type 1-J OS=Homo sapiens GN=HIST1H2BJ PE=1 SV=3
O60814|H2B1K_HUMAN	28	3	3	13890	Histone H2B type 1-K OS=Homo sapiens GN=HIST1H2BK PE=1 SV=3
Q99880|H2B1L_HUMAN	28	3	3	13952	Histone H2B type 1-L OS=Homo sapiens GN=HIST1H2BL PE=1 SV=3
Q99879|H2B1M_HUMAN	28	3	3	13989	Histone H2B type 1-M OS=Homo sapiens GN=HIST1H2BM PE=1 SV=3
Q99877|H2B1N_HUMAN	28	3	3	13922	Histone H2B type 1-N OS=Homo sapiens GN=HIST1H2BN PE=1 SV=3
P23527|H2B1O_HUMAN	28	3	3	13906	Histone H2B type 1-O OS=Homo sapiens GN=HIST1H2BO PE=1 SV=3
Q16778|H2B2E_HUMAN	28	3	3	13920	Histone H2B type 2-E OS=Homo sapiens GN=HIST2H2BE PE=1 SV=3
Q5QNW6|H2B2F_HUMAN	28	3	3	13920	Histone H2B type 2-F OS=Homo sapiens GN=HIST2H2BF PE=1 SV=3
Q8N257|H2B3B_HUMAN	28	3	3	13908	Histone H2B type 3-B OS=Homo sapiens GN=HIST3H2BB PE=1 SV=3
P57053|H2BFS_HUMAN	28	3	3	13944	Histone H2B type F-S OS=Homo sapiens GN=H2BFS PE=1 SV=2
O75112|LDB3_HUMAN	34	14	14	77135	LIM domain-binding protein 3 OS=Homo sapiens GN=LDB3 PE=1 SV=2
P51884|LUM_HUMAN	13	4	4	38429	Lumican OS=Homo sapiens GN=LUM PE=1 SV=2
P20774|MIME_HUMAN	12	3	3	33922	Mimecan OS=Homo sapiens GN=OGN PE=1 SV=1
P52179|MYOM1_HUMAN	4	4	4	187625	Myomesin-1 OS=Homo sapiens GN=MYOM1 PE=1 SV=2
P54296|MYOM2_HUMAN	21	19	19	164896	Myomesin-2 OS=Homo sapiens GN=MYOM2 PE=1 SV=2
Q5VTT5|MYOM3_HUMAN	2	2	2	162189	Myomesin-3 OS=Homo sapiens GN=MYOM3 PE=1 SV=1
P08590|MYL3_HUMAN	75	19	16	21932	Myosin light chain 3 OS=Homo sapiens GN=MYL3 PE=1 SV=3
P12829|MYL4_HUMAN	43	7	5	21565	Myosin light chain 4 OS=Homo sapiens GN=MYL4 PE=1 SV=3
P60660|MYL6_HUMAN	19	2	1	16930	Myosin light polypeptide 6 OS=Homo sapiens GN=MYL6 PE=1 SV=2
P10916|MLRV_HUMAN	84	26	26	18789	Myosin regulatory light chain 2 ventricular/cardiac muscle isoform OS=Homo sapiens GN=MYL2 PE=1 SV=3
P12882|MYH1_HUMAN	20	47	1	223143	Myosin-1 OS=Homo sapiens GN=MYH1 PE=1 SV=3
P11055|MYH3_HUMAN	17	41	2	223903	Myosin-3 OS=Homo sapiens GN=MYH3 PE=1 SV=3
Q9Y623|MYH4_HUMAN	18	40	2	223069	Myosin-4 OS=Homo sapiens GN=MYH4 PE=2 SV=2
P13533|MYH6_HUMAN	46	128	5	223733	Myosin-6 OS=Homo sapiens GN=MYH6 PE=1 SV=5
P12883|MYH7_HUMAN	68	203	72	223095	Myosin-7 OS=Homo sapiens GN=MYH7 PE=1 SV=5
A7E2Y1|MYH7B_HUMAN	3	10	1	221386	Myosin-7B OS=Homo sapiens GN=MYH7B PE=1 SV=3
Q14896|MYPC3_HUMAN	50	44	44	140762	Myosin-binding protein C cardiac-type OS=Homo sapiens GN=MYBPC3 PE=1 SV=4
A2RUH7|MBPHL_HUMAN	3	1	1	38733	Myosin-binding protein H-like OS=Homo sapiens GN=MYBPHL PE=1 SV=2
Q9NPC6|MYOZ2_HUMAN	38	8	8	29898	Myozenin-2 OS=Homo sapiens GN=MYOZ2 PE=1 SV=1
Q14112|NID2_HUMAN	1	1	1	151254	Nidogen-2 OS=Homo sapiens GN=NID2 PE=1 SV=3
O00151|PDLI1_HUMAN	5	1	1	36072	PDZ and LIM domain protein 1 OS=Homo sapiens GN=PDLIM1 PE=1 SV=4
Q96HC4|PDLI5_HUMAN	12	5	5	63945	PDZ and LIM domain protein 5 OS=Homo sapiens GN=PDLIM5 PE=1 SV=5
Q15063|POSTN_HUMAN	2	1	1	93314	Periostin OS=Homo sapiens GN=POSTN PE=1 SV=2
Q00325|MPCP_HUMAN	3	1	1	40095	Phosphate carrier protein mitochondrial OS=Homo sapiens GN=SLC25A3 PE=1 SV=2
Q15149|PLEC_HUMAN	1	1	1	531796	Plectin OS=Homo sapiens GN=PLEC PE=1 SV=3
P02545|LMNA_HUMAN	2	1	1	74140	Prelamin-A/C OS=Homo sapiens GN=LMNA PE=1 SV=1
Q9BX66|SRBS1_HUMAN	1	1	1	142513	Sorbin and SH3 domain-containing protein 1 OS=Homo sapiens GN=SORBS1 PE=1 SV=3
O94875|SRBS2_HUMAN	9	7	7	124107	Sorbin and SH3 domain-containing protein 2 OS=Homo sapiens GN=SORBS2 PE=1 SV=3
Q13813|SPTN1_HUMAN	1	2	2	284538	Spectrin alpha chain non-erythrocytic 1 OS=Homo sapiens GN=SPTAN1 PE=1 SV=3
Q01082|SPTB2_HUMAN	1	2	2	274608	Spectrin beta chain non-erythrocytic 1 OS=Homo sapiens GN=SPTBN1 PE=1 SV=2
P55084|ECHB_HUMAN	2	1	1	51294	Trifunctional enzyme subunit beta mitochondrial OS=Homo sapiens GN=HADHB PE=1 SV=3
P28289|TMOD1_HUMAN	6	1	1	40569	Tropomodulin-1 OS=Homo sapiens GN=TMOD1 PE=1 SV=1
P09493|TPM1_HUMAN	56	24	14	32709	Tropomyosin alpha-1 chain OS=Homo sapiens GN=TPM1 PE=1 SV=2
P07951|TPM2_HUMAN	34	15	5	32851	Tropomyosin beta chain OS=Homo sapiens GN=TPM2 PE=1 SV=1
P63316|TNNC1_HUMAN	60	9	9	18402	Troponin C slow skeletal and cardiac muscles OS=Homo sapiens GN=TNNC1 PE=1 SV=1
P19429|TNNI3_HUMAN	50	10	10	24008	Troponin I cardiac muscle OS=Homo sapiens GN=TNNI3 PE=1 SV=3
P45379|TNNT2_HUMAN	34	10	10	35924	Troponin T cardiac muscle OS=Homo sapiens GN=TNNT2 PE=1 SV=3
P08670|VIME_HUMAN	30	13	9	53652	Vimentin OS=Homo sapiens GN=VIM PE=1 SV=4
P18206|VINC_HUMAN	5	3	3	123799	Vinculin OS=Homo sapiens GN=VCL PE=1 SV=4
Q702N8|XIRP1_HUMAN	2	2	2	198559	Xin actin-binding repeat-containing protein 1 OS=Homo sapiens GN=XIRP1 PE=1 SV=1
		1093

## Sheet: Control_3_Insoluble
Accession	Coverage (%) Sample 1	#Peptides	#Unique	Avg. Mass	Description
P24752|THIL_HUMAN	9	2	2	45200	Acetyl-CoA acetyltransferase mitochondrial OS=Homo sapiens GN=ACAT1 PE=1 SV=1
P68032|ACTC_HUMAN	80	43	2	42019	Actin alpha cardiac muscle 1 OS=Homo sapiens GN=ACTC1 PE=1 SV=1
P68133|ACTS_HUMAN	86	44	3	42051	Actin alpha skeletal muscle OS=Homo sapiens GN=ACTA1 PE=1 SV=1
P63261|ACTG_HUMAN	58	29	7	41793	Actin cytoplasmic 2 OS=Homo sapiens GN=ACTG1 PE=1 SV=1
P12235|ADT1_HUMAN	10	3	3	33065	ADP/ATP translocase 1 OS=Homo sapiens GN=SLC25A4 PE=1 SV=4
P35609|ACTN2_HUMAN	69	56	56	103854	Alpha-actinin-2 OS=Homo sapiens GN=ACTN2 PE=1 SV=1
P02511|CRYAB_HUMAN	25	5	5	20159	Alpha-crystallin B chain OS=Homo sapiens GN=CRYAB PE=1 SV=2
P06733|ENOA_HUMAN	6	2	2	47169	Alpha-enolase OS=Homo sapiens GN=ENO1 PE=1 SV=2
P25705|ATPA_HUMAN	10	4	4	59751	ATP synthase subunit alpha mitochondrial OS=Homo sapiens GN=ATP5A1 PE=1 SV=1
P06576|ATPB_HUMAN	21	7	7	56560	ATP synthase subunit beta mitochondrial OS=Homo sapiens GN=ATP5B PE=1 SV=3
P12109|CO6A1_HUMAN	7	4	4	108529	Collagen alpha-1(VI) chain OS=Homo sapiens GN=COL6A1 PE=1 SV=3
P12110|CO6A2_HUMAN	1	1	1	108579	Collagen alpha-2(VI) chain OS=Homo sapiens GN=COL6A2 PE=1 SV=4
P12111|CO6A3_HUMAN	3	6	6	343668	Collagen alpha-3(VI) chain OS=Homo sapiens GN=COL6A3 PE=1 SV=5
P06732|KCRM_HUMAN	21	7	7	43101	Creatine kinase M-type OS=Homo sapiens GN=CKM PE=1 SV=2
P50461|CSRP3_HUMAN	16	2	2	20969	Cysteine and glycine-rich protein 3 OS=Homo sapiens GN=CSRP3 PE=1 SV=1
P20674|COX5A_HUMAN	15	2	2	16762	Cytochrome c oxidase subunit 5A mitochondrial OS=Homo sapiens GN=COX5A PE=1 SV=2
P14854|CX6B1_HUMAN	13	1	1	10192	Cytochrome c oxidase subunit 6B1 OS=Homo sapiens GN=COX6B1 PE=1 SV=2
P17661|DESM_HUMAN	76	49	44	53536	Desmin OS=Homo sapiens GN=DES PE=1 SV=3
P15924|DESP_HUMAN	3	4	4	331774	Desmoplakin OS=Homo sapiens GN=DSP PE=1 SV=3
Q14315|FLNC_HUMAN	3	5	5	291020	Filamin-C OS=Homo sapiens GN=FLNC PE=1 SV=3
Q14192|FHL2_HUMAN	27	6	6	32193	Four and a half LIM domains protein 2 OS=Homo sapiens GN=FHL2 PE=1 SV=3
P04075|ALDOA_HUMAN	8	1	1	39420	Fructose-bisphosphate aldolase A OS=Homo sapiens GN=ALDOA PE=1 SV=2
P09382|LEG1_HUMAN	15	1	1	14716	Galectin-1 OS=Homo sapiens GN=LGALS1 PE=1 SV=2
P06396|GELS_HUMAN	2	1	1	85697	Gelsolin OS=Homo sapiens GN=GSN PE=1 SV=1
P16403|H12_HUMAN	17	3	3	21365	Histone H1.2 OS=Homo sapiens GN=HIST1H1C PE=1 SV=2
P0C0S8|H2A1_HUMAN	29	3	3	14091	Histone H2A type 1 OS=Homo sapiens GN=HIST1H2AG PE=1 SV=2
Q96QV6|H2A1A_HUMAN	29	3	3	14233	Histone H2A type 1-A OS=Homo sapiens GN=HIST1H2AA PE=1 SV=3
P04908|H2A1B_HUMAN	29	3	3	14135	Histone H2A type 1-B/E OS=Homo sapiens GN=HIST1H2AB PE=1 SV=2
Q93077|H2A1C_HUMAN	29	3	3	14105	Histone H2A type 1-C OS=Homo sapiens GN=HIST1H2AC PE=1 SV=3
P20671|H2A1D_HUMAN	29	3	3	14107	Histone H2A type 1-D OS=Homo sapiens GN=HIST1H2AD PE=1 SV=2
Q96KK5|H2A1H_HUMAN	30	3	3	13906	Histone H2A type 1-H OS=Homo sapiens GN=HIST1H2AH PE=1 SV=3
Q99878|H2A1J_HUMAN	30	3	3	13936	Histone H2A type 1-J OS=Homo sapiens GN=HIST1H2AJ PE=1 SV=3
Q6FI13|H2A2A_HUMAN	29	3	3	14095	Histone H2A type 2-A OS=Homo sapiens GN=HIST2H2AA3 PE=1 SV=3
Q16777|H2A2C_HUMAN	29	3	3	13988	Histone H2A type 2-C OS=Homo sapiens GN=HIST2H2AC PE=1 SV=4
Q7L7L0|H2A3_HUMAN	29	3	3	14121	Histone H2A type 3 OS=Homo sapiens GN=HIST3H2A PE=1 SV=3
Q9BTM1|H2AJ_HUMAN	29	3	3	14019	Histone H2A.J OS=Homo sapiens GN=H2AFJ PE=1 SV=1
P16104|H2AX_HUMAN	27	3	3	15145	Histone H2AX OS=Homo sapiens GN=H2AFX PE=1 SV=2
Q99879|H2B1M_HUMAN	19	2	2	13989	Histone H2B type 1-M OS=Homo sapiens GN=HIST1H2BM PE=1 SV=3
P68431|H31_HUMAN	5	1	1	15404	Histone H3.1 OS=Homo sapiens GN=HIST1H3A PE=1 SV=2
Q16695|H31T_HUMAN	5	1	1	15508	Histone H3.1t OS=Homo sapiens GN=HIST3H3 PE=1 SV=3
Q71DI3|H32_HUMAN	5	1	1	15388	Histone H3.2 OS=Homo sapiens GN=HIST2H3A PE=1 SV=3
P84243|H33_HUMAN	5	1	1	15328	Histone H3.3 OS=Homo sapiens GN=H3F3A PE=1 SV=2
Q6NXT2|H3C_HUMAN	5	1	1	15214	Histone H3.3C OS=Homo sapiens GN=H3F3C PE=1 SV=3
P14923|PLAK_HUMAN	2	1	1	81745	Junction plakoglobin OS=Homo sapiens GN=JUP PE=1 SV=3
O75112|LDB3_HUMAN	32	14	14	77135	LIM domain-binding protein 3 OS=Homo sapiens GN=LDB3 PE=1 SV=2
P51884|LUM_HUMAN	15	4	4	38429	Lumican OS=Homo sapiens GN=LUM PE=1 SV=2
P52179|MYOM1_HUMAN	4	4	4	187625	Myomesin-1 OS=Homo sapiens GN=MYOM1 PE=1 SV=2
P54296|MYOM2_HUMAN	17	15	15	164896	Myomesin-2 OS=Homo sapiens GN=MYOM2 PE=1 SV=2
P08590|MYL3_HUMAN	75	19	17	21932	Myosin light chain 3 OS=Homo sapiens GN=MYL3 PE=1 SV=3
P12829|MYL4_HUMAN	37	6	4	21565	Myosin light chain 4 OS=Homo sapiens GN=MYL4 PE=1 SV=3
P10916|MLRV_HUMAN	81	23	23	18789	Myosin regulatory light chain 2 ventricular/cardiac muscle isoform OS=Homo sapiens GN=MYL2 PE=1 SV=3
P12882|MYH1_HUMAN	19	44	1	223143	Myosin-1 OS=Homo sapiens GN=MYH1 PE=1 SV=3
P11055|MYH3_HUMAN	16	37	2	223903	Myosin-3 OS=Homo sapiens GN=MYH3 PE=1 SV=3
Q9Y623|MYH4_HUMAN	17	40	3	223069	Myosin-4 OS=Homo sapiens GN=MYH4 PE=2 SV=2
P13533|MYH6_HUMAN	45	122	5	223733	Myosin-6 OS=Homo sapiens GN=MYH6 PE=1 SV=5
P12883|MYH7_HUMAN	67	189	65	223095	Myosin-7 OS=Homo sapiens GN=MYH7 PE=1 SV=5
Q14896|MYPC3_HUMAN	41	35	35	140762	Myosin-binding protein C cardiac-type OS=Homo sapiens GN=MYBPC3 PE=1 SV=4
A2RUH7|MBPHL_HUMAN	3	1	1	38733	Myosin-binding protein H-like OS=Homo sapiens GN=MYBPHL PE=1 SV=2
Q9NPC6|MYOZ2_HUMAN	23	7	7	29898	Myozenin-2 OS=Homo sapiens GN=MYOZ2 PE=1 SV=1
P14543|NID1_HUMAN	1	1	1	136377	Nidogen-1 OS=Homo sapiens GN=NID1 PE=1 SV=3
Q96HC4|PDLI5_HUMAN	10	4	4	63945	PDZ and LIM domain protein 5 OS=Homo sapiens GN=PDLIM5 PE=1 SV=5
Q00325|MPCP_HUMAN	3	1	1	40095	Phosphate carrier protein mitochondrial OS=Homo sapiens GN=SLC25A3 PE=1 SV=2
Q99959|PKP2_HUMAN	3	1	1	97415	Plakophilin-2 OS=Homo sapiens GN=PKP2 PE=1 SV=2
Q15149|PLEC_HUMAN	0	1	1	531796	Plectin OS=Homo sapiens GN=PLEC PE=1 SV=3
P02545|LMNA_HUMAN	4	2	2	74140	Prelamin-A/C OS=Homo sapiens GN=LMNA PE=1 SV=1
Q8IZM9|S38A6_HUMAN	2	1	1	50929	Probable sodium-coupled neutral amino acid transporter 6 OS=Homo sapiens GN=SLC38A6 PE=1 SV=2
O94875|SRBS2_HUMAN	9	7	7	124107	Sorbin and SH3 domain-containing protein 2 OS=Homo sapiens GN=SORBS2 PE=1 SV=3
Q13813|SPTN1_HUMAN	1	2	2	284538	Spectrin alpha chain non-erythrocytic 1 OS=Homo sapiens GN=SPTAN1 PE=1 SV=3
Q01082|SPTB2_HUMAN	1	2	2	274608	Spectrin beta chain non-erythrocytic 1 OS=Homo sapiens GN=SPTBN1 PE=1 SV=2
Q9H987|SYP2L_HUMAN	2	1	1	102481	Synaptopodin 2-like protein OS=Homo sapiens GN=SYNPO2L PE=2 SV=3
P55084|ECHB_HUMAN	2	1	1	51294	Trifunctional enzyme subunit beta mitochondrial OS=Homo sapiens GN=HADHB PE=1 SV=3
P28289|TMOD1_HUMAN	6	1	1	40569	Tropomodulin-1 OS=Homo sapiens GN=TMOD1 PE=1 SV=1
P09493|TPM1_HUMAN	56	23	14	32709	Tropomyosin alpha-1 chain OS=Homo sapiens GN=TPM1 PE=1 SV=2
P07951|TPM2_HUMAN	34	14	5	32851	Tropomyosin beta chain OS=Homo sapiens GN=TPM2 PE=1 SV=1
P63316|TNNC1_HUMAN	55	7	7	18402	Troponin C slow skeletal and cardiac muscles OS=Homo sapiens GN=TNNC1 PE=1 SV=1
P19429|TNNI3_HUMAN	34	7	7	24008	Troponin I cardiac muscle OS=Homo sapiens GN=TNNI3 PE=1 SV=3
P45379|TNNT2_HUMAN	33	10	10	35924	Troponin T cardiac muscle OS=Homo sapiens GN=TNNT2 PE=1 SV=3
P08670|VIME_HUMAN	24	13	8	53652	Vimentin OS=Homo sapiens GN=VIM PE=1 SV=4
P18206|VINC_HUMAN	1	1	1	123799	Vinculin OS=Homo sapiens GN=VCL PE=1 SV=4
Q702N8|XIRP1_HUMAN	1	1	1	198559	Xin actin-binding repeat-containing protein 1 OS=Homo sapiens GN=XIRP1 PE=1 SV=1
		993

## Sheet: Tx_1_Insoluble
Accession	Coverage (%) Sample 1	#Peptides	#Unique	Avg. Mass	Description
P11021|GRP78_HUMAN	6	1	1	72333	78 kDa glucose-regulated protein OS=Homo sapiens GN=HSPA5 PE=1 SV=2
P24752|THIL_HUMAN	37	7	7	45200	Acetyl-CoA acetyltransferase mitochondrial OS=Homo sapiens GN=ACAT1 PE=1 SV=1
P68032|ACTC_HUMAN	89	49	1	42019	Actin alpha cardiac muscle 1 OS=Homo sapiens GN=ACTC1 PE=1 SV=1
P68133|ACTS_HUMAN	89	48	2	42051	Actin alpha skeletal muscle OS=Homo sapiens GN=ACTA1 PE=1 SV=1
P62736|ACTA_HUMAN	86	47	2	42009	Actin aortic smooth muscle OS=Homo sapiens GN=ACTA2 PE=1 SV=1
P60709|ACTB_HUMAN	70	30	1	41737	Actin cytoplasmic 1 OS=Homo sapiens GN=ACTB PE=1 SV=1
P63261|ACTG_HUMAN	70	30	1	41793	Actin cytoplasmic 2 OS=Homo sapiens GN=ACTG1 PE=1 SV=1
P12235|ADT1_HUMAN	23	7	7	33065	ADP/ATP translocase 1 OS=Homo sapiens GN=SLC25A4 PE=1 SV=4
P35609|ACTN2_HUMAN	67	49	49	103854	Alpha-actinin-2 OS=Homo sapiens GN=ACTN2 PE=1 SV=1
P02511|CRYAB_HUMAN	46	7	7	20159	Alpha-crystallin B chain OS=Homo sapiens GN=CRYAB PE=1 SV=2
P06733|ENOA_HUMAN	10	3	3	47169	Alpha-enolase OS=Homo sapiens GN=ENO1 PE=1 SV=2
P25705|ATPA_HUMAN	12	5	5	59751	ATP synthase subunit alpha mitochondrial OS=Homo sapiens GN=ATP5A1 PE=1 SV=1
P06576|ATPB_HUMAN	25	8	8	56560	ATP synthase subunit beta mitochondrial OS=Homo sapiens GN=ATP5B PE=1 SV=3
O95817|BAG3_HUMAN	9	3	3	61595	BAG family molecular chaperone regulator 3 OS=Homo sapiens GN=BAG3 PE=1 SV=3
P98160|PGBM_HUMAN	0	1	1	468835	Basement membrane-specific heparan sulfate proteoglycan core protein OS=Homo sapiens GN=HSPG2 PE=1 SV=4
Q562R1|ACTBL_HUMAN	25	11	1	42003	Beta-actin-like protein 2 OS=Homo sapiens GN=ACTBL2 PE=1 SV=2
Q6NZI2|CAVN1_HUMAN	15	2	2	43476	Caveolae-associated protein 1 OS=Homo sapiens GN=CAVIN1 PE=1 SV=1
Q14011|CIRBP_HUMAN	12	1	1	18648	Cold-inducible RNA-binding protein OS=Homo sapiens GN=CIRBP PE=1 SV=1
P06732|KCRM_HUMAN	28	8	8	43101	Creatine kinase M-type OS=Homo sapiens GN=CKM PE=1 SV=2
P31930|QCR1_HUMAN	2	1	1	52646	Cytochrome b-c1 complex subunit 1 mitochondrial OS=Homo sapiens GN=UQCRC1 PE=1 SV=3
P13073|COX41_HUMAN	7	1	1	19577	Cytochrome c oxidase subunit 4 isoform 1 mitochondrial OS=Homo sapiens GN=COX4I1 PE=1 SV=1
P20674|COX5A_HUMAN	11	2	2	16762	Cytochrome c oxidase subunit 5A mitochondrial OS=Homo sapiens GN=COX5A PE=1 SV=2
P17661|DESM_HUMAN	76	45	41	53536	Desmin OS=Homo sapiens GN=DES PE=1 SV=3
P15924|DESP_HUMAN	1	2	2	331774	Desmoplakin OS=Homo sapiens GN=DSP PE=1 SV=3
Q05639|EF1A2_HUMAN	11	2	2	50470	Elongation factor 1-alpha 2 OS=Homo sapiens GN=EEF1A2 PE=1 SV=1
P62495|ERF1_HUMAN	6	1	1	49031	Eukaryotic peptide chain release factor subunit 1 OS=Homo sapiens GN=ETF1 PE=1 SV=3
P35555|FBN1_HUMAN	1	1	1	312237	Fibrillin-1 OS=Homo sapiens GN=FBN1 PE=1 SV=3
P21333|FLNA_HUMAN	2	2	2	280737	Filamin-A OS=Homo sapiens GN=FLNA PE=1 SV=4
O75369|FLNB_HUMAN	1	1	1	278162	Filamin-B OS=Homo sapiens GN=FLNB PE=1 SV=2
Q14315|FLNC_HUMAN	13	19	19	291020	Filamin-C OS=Homo sapiens GN=FLNC PE=1 SV=3
Q14192|FHL2_HUMAN	42	9	9	32193	Four and a half LIM domains protein 2 OS=Homo sapiens GN=FHL2 PE=1 SV=3
P04075|ALDOA_HUMAN	8	1	1	39420	Fructose-bisphosphate aldolase A OS=Homo sapiens GN=ALDOA PE=1 SV=2
P09382|LEG1_HUMAN	15	1	1	14716	Galectin-1 OS=Homo sapiens GN=LGALS1 PE=1 SV=2
P06396|GELS_HUMAN	16	8	8	85697	Gelsolin OS=Homo sapiens GN=GSN PE=1 SV=1
P04406|G3P_HUMAN	19	2	2	36053	Glyceraldehyde-3-phosphate dehydrogenase OS=Homo sapiens GN=GAPDH PE=1 SV=3
P0DMV8|HS71A_HUMAN	7	2	2	70052	Heat shock 70 kDa protein 1A OS=Homo sapiens GN=HSPA1A PE=1 SV=1
P0DMV9|HS71B_HUMAN	7	2	2	70052	Heat shock 70 kDa protein 1B OS=Homo sapiens GN=HSPA1B PE=1 SV=1
P11142|HSP7C_HUMAN	9	3	3	70898	Heat shock cognate 71 kDa protein OS=Homo sapiens GN=HSPA8 PE=1 SV=1
P04792|HSPB1_HUMAN	35	3	3	22783	Heat shock protein beta-1 OS=Homo sapiens GN=HSPB1 PE=1 SV=2
O14558|HSPB6_HUMAN	24	2	2	17136	Heat shock protein beta-6 OS=Homo sapiens GN=HSPB6 PE=1 SV=2
Q02539|H11_HUMAN	5	1	1	21842	Histone H1.1 OS=Homo sapiens GN=HIST1H1A PE=1 SV=3
P16403|H12_HUMAN	13	2	2	21365	Histone H1.2 OS=Homo sapiens GN=HIST1H1C PE=1 SV=2
P16402|H13_HUMAN	5	1	1	22350	Histone H1.3 OS=Homo sapiens GN=HIST1H1D PE=1 SV=2
P10412|H14_HUMAN	5	1	1	21865	Histone H1.4 OS=Homo sapiens GN=HIST1H1E PE=1 SV=2
P22492|H1T_HUMAN	5	1	1	22019	Histone H1t OS=Homo sapiens GN=HIST1H1T PE=2 SV=4
P0C0S8|H2A1_HUMAN	29	4	4	14091	Histone H2A type 1 OS=Homo sapiens GN=HIST1H2AG PE=1 SV=2
Q96QV6|H2A1A_HUMAN	29	4	4	14233	Histone H2A type 1-A OS=Homo sapiens GN=HIST1H2AA PE=1 SV=3
P04908|H2A1B_HUMAN	29	4	4	14135	Histone H2A type 1-B/E OS=Homo sapiens GN=HIST1H2AB PE=1 SV=2
Q93077|H2A1C_HUMAN	29	4	4	14105	Histone H2A type 1-C OS=Homo sapiens GN=HIST1H2AC PE=1 SV=3
P20671|H2A1D_HUMAN	29	4	4	14107	Histone H2A type 1-D OS=Homo sapiens GN=HIST1H2AD PE=1 SV=2
Q96KK5|H2A1H_HUMAN	30	4	4	13906	Histone H2A type 1-H OS=Homo sapiens GN=HIST1H2AH PE=1 SV=3
Q99878|H2A1J_HUMAN	30	4	4	13936	Histone H2A type 1-J OS=Homo sapiens GN=HIST1H2AJ PE=1 SV=3
Q6FI13|H2A2A_HUMAN	29	4	4	14095	Histone H2A type 2-A OS=Homo sapiens GN=HIST2H2AA3 PE=1 SV=3
Q16777|H2A2C_HUMAN	29	4	4	13988	Histone H2A type 2-C OS=Homo sapiens GN=HIST2H2AC PE=1 SV=4
Q7L7L0|H2A3_HUMAN	29	4	4	14121	Histone H2A type 3 OS=Homo sapiens GN=HIST3H2A PE=1 SV=3
Q9BTM1|H2AJ_HUMAN	29	4	4	14019	Histone H2A.J OS=Homo sapiens GN=H2AFJ PE=1 SV=1
P16104|H2AX_HUMAN	27	4	4	15145	Histone H2AX OS=Homo sapiens GN=H2AFX PE=1 SV=2
P33778|H2B1B_HUMAN	29	4	4	13950	Histone H2B type 1-B OS=Homo sapiens GN=HIST1H2BB PE=1 SV=2
P62807|H2B1C_HUMAN	29	4	4	13906	Histone H2B type 1-C/E/F/G/I OS=Homo sapiens GN=HIST1H2BC PE=1 SV=4
P58876|H2B1D_HUMAN	29	4	4	13936	Histone H2B type 1-D OS=Homo sapiens GN=HIST1H2BD PE=1 SV=2
Q93079|H2B1H_HUMAN	29	4	4	13892	Histone H2B type 1-H OS=Homo sapiens GN=HIST1H2BH PE=1 SV=3
P06899|H2B1J_HUMAN	29	4	4	13904	Histone H2B type 1-J OS=Homo sapiens GN=HIST1H2BJ PE=1 SV=3
O60814|H2B1K_HUMAN	29	4	4	13890	Histone H2B type 1-K OS=Homo sapiens GN=HIST1H2BK PE=1 SV=3
Q99880|H2B1L_HUMAN	29	4	4	13952	Histone H2B type 1-L OS=Homo sapiens GN=HIST1H2BL PE=1 SV=3
Q99879|H2B1M_HUMAN	29	4	4	13989	Histone H2B type 1-M OS=Homo sapiens GN=HIST1H2BM PE=1 SV=3
Q99877|H2B1N_HUMAN	29	4	4	13922	Histone H2B type 1-N OS=Homo sapiens GN=HIST1H2BN PE=1 SV=3
P23527|H2B1O_HUMAN	29	4	4	13906	Histone H2B type 1-O OS=Homo sapiens GN=HIST1H2BO PE=1 SV=3
Q16778|H2B2E_HUMAN	29	4	4	13920	Histone H2B type 2-E OS=Homo sapiens GN=HIST2H2BE PE=1 SV=3
Q5QNW6|H2B2F_HUMAN	29	4	4	13920	Histone H2B type 2-F OS=Homo sapiens GN=HIST2H2BF PE=1 SV=3
Q8N257|H2B3B_HUMAN	29	4	4	13908	Histone H2B type 3-B OS=Homo sapiens GN=HIST3H2BB PE=1 SV=3
P57053|H2BFS_HUMAN	29	4	4	13944	Histone H2B type F-S OS=Homo sapiens GN=H2BFS PE=1 SV=2
P62805|H4_HUMAN	8	1	1	11367	Histone H4 OS=Homo sapiens GN=HIST1H4A PE=1 SV=2
P14923|PLAK_HUMAN	2	1	1	81745	Junction plakoglobin OS=Homo sapiens GN=JUP PE=1 SV=3
O75112|LDB3_HUMAN	23	9	9	77135	LIM domain-binding protein 3 OS=Homo sapiens GN=LDB3 PE=1 SV=2
P52179|MYOM1_HUMAN	4	5	5	187625	Myomesin-1 OS=Homo sapiens GN=MYOM1 PE=1 SV=2
P54296|MYOM2_HUMAN	11	10	10	164896	Myomesin-2 OS=Homo sapiens GN=MYOM2 PE=1 SV=2
Q5VTT5|MYOM3_HUMAN	1	1	1	162189	Myomesin-3 OS=Homo sapiens GN=MYOM3 PE=1 SV=1
P08590|MYL3_HUMAN	75	19	18	21932	Myosin light chain 3 OS=Homo sapiens GN=MYL3 PE=1 SV=3
P12829|MYL4_HUMAN	19	3	2	21565	Myosin light chain 4 OS=Homo sapiens GN=MYL4 PE=1 SV=3
P10916|MLRV_HUMAN	84	21	21	18789	Myosin regulatory light chain 2 ventricular/cardiac muscle isoform OS=Homo sapiens GN=MYL2 PE=1 SV=3
P12882|MYH1_HUMAN	18	42	1	223143	Myosin-1 OS=Homo sapiens GN=MYH1 PE=1 SV=3
P11055|MYH3_HUMAN	15	37	1	223903	Myosin-3 OS=Homo sapiens GN=MYH3 PE=1 SV=3
Q9Y623|MYH4_HUMAN	18	40	2	223069	Myosin-4 OS=Homo sapiens GN=MYH4 PE=2 SV=2
P13533|MYH6_HUMAN	41	121	1	223733	Myosin-6 OS=Homo sapiens GN=MYH6 PE=1 SV=5
P12883|MYH7_HUMAN	68	196	68	223095	Myosin-7 OS=Homo sapiens GN=MYH7 PE=1 SV=5
Q14896|MYPC3_HUMAN	54	48	48	140762	Myosin-binding protein C cardiac-type OS=Homo sapiens GN=MYBPC3 PE=1 SV=4
A2RUH7|MBPHL_HUMAN	3	1	1	38733	Myosin-binding protein H-like OS=Homo sapiens GN=MYBPHL PE=1 SV=2
Q9NPC6|MYOZ2_HUMAN	14	4	4	29898	Myozenin-2 OS=Homo sapiens GN=MYOZ2 PE=1 SV=1
O76041|NEBL_HUMAN	2	1	1	116453	Nebulette OS=Homo sapiens GN=NEBL PE=1 SV=1
P19338|NUCL_HUMAN	3	1	1	76615	Nucleolin OS=Homo sapiens GN=NCL PE=1 SV=3
Q96HC4|PDLI5_HUMAN	6	2	2	63945	PDZ and LIM domain protein 5 OS=Homo sapiens GN=PDLIM5 PE=1 SV=5
Q00325|MPCP_HUMAN	3	1	1	40095	Phosphate carrier protein mitochondrial OS=Homo sapiens GN=SLC25A3 PE=1 SV=2
Q99959|PKP2_HUMAN	1	1	1	97415	Plakophilin-2 OS=Homo sapiens GN=PKP2 PE=1 SV=2
P0CG39|POTEJ_HUMAN	5	7	1	117390	POTE ankyrin domain family member J OS=Homo sapiens GN=POTEJ PE=3 SV=1
P02545|LMNA_HUMAN	5	3	3	74140	Prelamin-A/C OS=Homo sapiens GN=LMNA PE=1 SV=1
O94875|SRBS2_HUMAN	9	7	7	124107	Sorbin and SH3 domain-containing protein 2 OS=Homo sapiens GN=SORBS2 PE=1 SV=3
Q13813|SPTN1_HUMAN	1	1	1	284538	Spectrin alpha chain non-erythrocytic 1 OS=Homo sapiens GN=SPTAN1 PE=1 SV=3
Q9Y490|TLN1_HUMAN	1	1	1	269765	Talin-1 OS=Homo sapiens GN=TLN1 PE=1 SV=3
P35443|TSP4_HUMAN	2	1	1	105869	Thrombospondin-4 OS=Homo sapiens GN=THBS4 PE=1 SV=2
P09493|TPM1_HUMAN	54	24	14	32709	Tropomyosin alpha-1 chain OS=Homo sapiens GN=TPM1 PE=1 SV=2
P07951|TPM2_HUMAN	34	14	4	32851	Tropomyosin beta chain OS=Homo sapiens GN=TPM2 PE=1 SV=1
P63316|TNNC1_HUMAN	60	9	9	18402	Troponin C slow skeletal and cardiac muscles OS=Homo sapiens GN=TNNC1 PE=1 SV=1
P19429|TNNI3_HUMAN	53	13	13	24008	Troponin I cardiac muscle OS=Homo sapiens GN=TNNI3 PE=1 SV=3
P45379|TNNT2_HUMAN	40	11	11	35924	Troponin T cardiac muscle OS=Homo sapiens GN=TNNT2 PE=1 SV=3
P07437|TBB5_HUMAN	8	2	2	49671	Tubulin beta chain OS=Homo sapiens GN=TUBB PE=1 SV=2
Q13885|TBB2A_HUMAN	8	2	2	49907	Tubulin beta-2A chain OS=Homo sapiens GN=TUBB2A PE=1 SV=1
Q9BVA1|TBB2B_HUMAN	8	2	2	49953	Tubulin beta-2B chain OS=Homo sapiens GN=TUBB2B PE=1 SV=1
P04350|TBB4A_HUMAN	8	2	2	49586	Tubulin beta-4A chain OS=Homo sapiens GN=TUBB4A PE=1 SV=2
P68371|TBB4B_HUMAN	8	2	2	49831	Tubulin beta-4B chain OS=Homo sapiens GN=TUBB4B PE=1 SV=1
Q9H347|UBQL3_HUMAN	2	1	1	70841	Ubiquilin-3 OS=Homo sapiens GN=UBQLN3 PE=1 SV=2
P08670|VIME_HUMAN	22	10	6	53652	Vimentin OS=Homo sapiens GN=VIM PE=1 SV=4
P18206|VINC_HUMAN	1	1	1	123799	Vinculin OS=Homo sapiens GN=VCL PE=1 SV=4
Q702N8|XIRP1_HUMAN	3	4	4	198559	Xin actin-binding repeat-containing protein 1 OS=Homo sapiens GN=XIRP1 PE=1 SV=1
		1219

## Sheet: Tx_2_Insoluble
Accession	Coverage (%) Sample 1	#Peptides	#Unique	Avg. Mass	Description
P24752|THIL_HUMAN	15	4	4	45200	Acetyl-CoA acetyltransferase mitochondrial OS=Homo sapiens GN=ACAT1 PE=1 SV=1
P68032|ACTC_HUMAN	86	41	2	42019	Actin alpha cardiac muscle 1 OS=Homo sapiens GN=ACTC1 PE=1 SV=1
P68133|ACTS_HUMAN	86	41	2	42051	Actin alpha skeletal muscle OS=Homo sapiens GN=ACTA1 PE=1 SV=1
P60709|ACTB_HUMAN	58	28	5	41737	Actin cytoplasmic 1 OS=Homo sapiens GN=ACTB PE=1 SV=1
P12235|ADT1_HUMAN	16	5	5	33065	ADP/ATP translocase 1 OS=Homo sapiens GN=SLC25A4 PE=1 SV=4
P12814|ACTN1_HUMAN	11	8	1	103058	Alpha-actinin-1 OS=Homo sapiens GN=ACTN1 PE=1 SV=2
P35609|ACTN2_HUMAN	55	44	37	103854	Alpha-actinin-2 OS=Homo sapiens GN=ACTN2 PE=1 SV=1
P02511|CRYAB_HUMAN	51	9	9	20159	Alpha-crystallin B chain OS=Homo sapiens GN=CRYAB PE=1 SV=2
P06733|ENOA_HUMAN	6	2	2	47169	Alpha-enolase OS=Homo sapiens GN=ENO1 PE=1 SV=2
P25705|ATPA_HUMAN	11	5	5	59751	ATP synthase subunit alpha mitochondrial OS=Homo sapiens GN=ATP5A1 PE=1 SV=1
P06576|ATPB_HUMAN	19	7	7	56560	ATP synthase subunit beta mitochondrial OS=Homo sapiens GN=ATP5B PE=1 SV=3
P12111|CO6A3_HUMAN	0	1	1	343668	Collagen alpha-3(VI) chain OS=Homo sapiens GN=COL6A3 PE=1 SV=5
P06732|KCRM_HUMAN	23	7	7	43101	Creatine kinase M-type OS=Homo sapiens GN=CKM PE=1 SV=2
P50461|CSRP3_HUMAN	16	2	2	20969	Cysteine and glycine-rich protein 3 OS=Homo sapiens GN=CSRP3 PE=1 SV=1
P20674|COX5A_HUMAN	15	2	2	16762	Cytochrome c oxidase subunit 5A mitochondrial OS=Homo sapiens GN=COX5A PE=1 SV=2
P17661|DESM_HUMAN	60	37	33	53536	Desmin OS=Homo sapiens GN=DES PE=1 SV=3
P15924|DESP_HUMAN	1	2	2	331774	Desmoplakin OS=Homo sapiens GN=DSP PE=1 SV=3
Q14315|FLNC_HUMAN	3	7	7	291020	Filamin-C OS=Homo sapiens GN=FLNC PE=1 SV=3
Q14192|FHL2_HUMAN	30	7	7	32193	Four and a half LIM domains protein 2 OS=Homo sapiens GN=FHL2 PE=1 SV=3
P06396|GELS_HUMAN	5	3	3	85697	Gelsolin OS=Homo sapiens GN=GSN PE=1 SV=1
P04792|HSPB1_HUMAN	21	3	3	22783	Heat shock protein beta-1 OS=Homo sapiens GN=HSPB1 PE=1 SV=2
O14558|HSPB6_HUMAN	8	1	1	17136	Heat shock protein beta-6 OS=Homo sapiens GN=HSPB6 PE=1 SV=2
Q02539|H11_HUMAN	5	1	1	21842	Histone H1.1 OS=Homo sapiens GN=HIST1H1A PE=1 SV=3
P16403|H12_HUMAN	5	1	1	21365	Histone H1.2 OS=Homo sapiens GN=HIST1H1C PE=1 SV=2
P16402|H13_HUMAN	5	1	1	22350	Histone H1.3 OS=Homo sapiens GN=HIST1H1D PE=1 SV=2
P10412|H14_HUMAN	5	1	1	21865	Histone H1.4 OS=Homo sapiens GN=HIST1H1E PE=1 SV=2
P22492|H1T_HUMAN	5	1	1	22019	Histone H1t OS=Homo sapiens GN=HIST1H1T PE=2 SV=4
P0C0S8|H2A1_HUMAN	18	3	3	14091	Histone H2A type 1 OS=Homo sapiens GN=HIST1H2AG PE=1 SV=2
Q96QV6|H2A1A_HUMAN	18	3	3	14233	Histone H2A type 1-A OS=Homo sapiens GN=HIST1H2AA PE=1 SV=3
P04908|H2A1B_HUMAN	18	3	3	14135	Histone H2A type 1-B/E OS=Homo sapiens GN=HIST1H2AB PE=1 SV=2
Q93077|H2A1C_HUMAN	18	3	3	14105	Histone H2A type 1-C OS=Homo sapiens GN=HIST1H2AC PE=1 SV=3
P20671|H2A1D_HUMAN	18	3	3	14107	Histone H2A type 1-D OS=Homo sapiens GN=HIST1H2AD PE=1 SV=2
Q96KK5|H2A1H_HUMAN	18	3	3	13906	Histone H2A type 1-H OS=Homo sapiens GN=HIST1H2AH PE=1 SV=3
Q99878|H2A1J_HUMAN	18	3	3	13936	Histone H2A type 1-J OS=Homo sapiens GN=HIST1H2AJ PE=1 SV=3
Q6FI13|H2A2A_HUMAN	18	3	3	14095	Histone H2A type 2-A OS=Homo sapiens GN=HIST2H2AA3 PE=1 SV=3
Q16777|H2A2C_HUMAN	18	3	3	13988	Histone H2A type 2-C OS=Homo sapiens GN=HIST2H2AC PE=1 SV=4
Q7L7L0|H2A3_HUMAN	18	3	3	14121	Histone H2A type 3 OS=Homo sapiens GN=HIST3H2A PE=1 SV=3
Q9BTM1|H2AJ_HUMAN	18	3	3	14019	Histone H2A.J OS=Homo sapiens GN=H2AFJ PE=1 SV=1
P16104|H2AX_HUMAN	16	3	3	15145	Histone H2AX OS=Homo sapiens GN=H2AFX PE=1 SV=2
Q96A08|H2B1A_HUMAN	16	2	2	14167	Histone H2B type 1-A OS=Homo sapiens GN=HIST1H2BA PE=1 SV=3
P33778|H2B1B_HUMAN	16	2	2	13950	Histone H2B type 1-B OS=Homo sapiens GN=HIST1H2BB PE=1 SV=2
P62807|H2B1C_HUMAN	16	2	2	13906	Histone H2B type 1-C/E/F/G/I OS=Homo sapiens GN=HIST1H2BC PE=1 SV=4
P58876|H2B1D_HUMAN	16	2	2	13936	Histone H2B type 1-D OS=Homo sapiens GN=HIST1H2BD PE=1 SV=2
Q93079|H2B1H_HUMAN	16	2	2	13892	Histone H2B type 1-H OS=Homo sapiens GN=HIST1H2BH PE=1 SV=3
P06899|H2B1J_HUMAN	16	2	2	13904	Histone H2B type 1-J OS=Homo sapiens GN=HIST1H2BJ PE=1 SV=3
O60814|H2B1K_HUMAN	16	2	2	13890	Histone H2B type 1-K OS=Homo sapiens GN=HIST1H2BK PE=1 SV=3
Q99880|H2B1L_HUMAN	16	2	2	13952	Histone H2B type 1-L OS=Homo sapiens GN=HIST1H2BL PE=1 SV=3
Q99879|H2B1M_HUMAN	16	2	2	13989	Histone H2B type 1-M OS=Homo sapiens GN=HIST1H2BM PE=1 SV=3
Q99877|H2B1N_HUMAN	16	2	2	13922	Histone H2B type 1-N OS=Homo sapiens GN=HIST1H2BN PE=1 SV=3
P23527|H2B1O_HUMAN	16	2	2	13906	Histone H2B type 1-O OS=Homo sapiens GN=HIST1H2BO PE=1 SV=3
Q16778|H2B2E_HUMAN	16	2	2	13920	Histone H2B type 2-E OS=Homo sapiens GN=HIST2H2BE PE=1 SV=3
Q5QNW6|H2B2F_HUMAN	16	2	2	13920	Histone H2B type 2-F OS=Homo sapiens GN=HIST2H2BF PE=1 SV=3
Q8N257|H2B3B_HUMAN	16	2	2	13908	Histone H2B type 3-B OS=Homo sapiens GN=HIST3H2BB PE=1 SV=3
P57053|H2BFS_HUMAN	16	2	2	13944	Histone H2B type F-S OS=Homo sapiens GN=H2BFS PE=1 SV=2
P62805|H4_HUMAN	8	1	1	11367	Histone H4 OS=Homo sapiens GN=HIST1H4A PE=1 SV=2
P14923|PLAK_HUMAN	2	1	1	81745	Junction plakoglobin OS=Homo sapiens GN=JUP PE=1 SV=3
O75112|LDB3_HUMAN	17	9	9	77135	LIM domain-binding protein 3 OS=Homo sapiens GN=LDB3 PE=1 SV=2
Q5VWP3|MLIP_HUMAN	3	1	1	50429	Muscular LMNA-interacting protein OS=Homo sapiens GN=MLIP PE=1 SV=3
P52179|MYOM1_HUMAN	2	3	3	187625	Myomesin-1 OS=Homo sapiens GN=MYOM1 PE=1 SV=2
P54296|MYOM2_HUMAN	10	8	8	164896	Myomesin-2 OS=Homo sapiens GN=MYOM2 PE=1 SV=2
P08590|MYL3_HUMAN	74	17	15	21932	Myosin light chain 3 OS=Homo sapiens GN=MYL3 PE=1 SV=3
P12829|MYL4_HUMAN	23	4	2	21565	Myosin light chain 4 OS=Homo sapiens GN=MYL4 PE=1 SV=3
P10916|MLRV_HUMAN	74	17	17	18789	Myosin regulatory light chain 2 ventricular/cardiac muscle isoform OS=Homo sapiens GN=MYL2 PE=1 SV=3
P12882|MYH1_HUMAN	18	43	0	223143	Myosin-1 OS=Homo sapiens GN=MYH1 PE=1 SV=3
P11055|MYH3_HUMAN	16	38	1	223903	Myosin-3 OS=Homo sapiens GN=MYH3 PE=1 SV=3
Q9Y623|MYH4_HUMAN	18	40	2	223069	Myosin-4 OS=Homo sapiens GN=MYH4 PE=2 SV=2
P13533|MYH6_HUMAN	41	116	2	223733	Myosin-6 OS=Homo sapiens GN=MYH6 PE=1 SV=5
P12883|MYH7_HUMAN	64	183	62	223095	Myosin-7 OS=Homo sapiens GN=MYH7 PE=1 SV=5
Q14896|MYPC3_HUMAN	34	31	31	140762	Myosin-binding protein C cardiac-type OS=Homo sapiens GN=MYBPC3 PE=1 SV=4
Q9NPC6|MYOZ2_HUMAN	9	3	3	29898	Myozenin-2 OS=Homo sapiens GN=MYOZ2 PE=1 SV=1
Q96HC4|PDLI5_HUMAN	10	4	4	63945	PDZ and LIM domain protein 5 OS=Homo sapiens GN=PDLIM5 PE=1 SV=5
Q00325|MPCP_HUMAN	3	1	1	40095	Phosphate carrier protein mitochondrial OS=Homo sapiens GN=SLC25A3 PE=1 SV=2
Q6S8J3|POTEE_HUMAN	9	15	1	121363	POTE ankyrin domain family member E OS=Homo sapiens GN=POTEE PE=2 SV=3
P02545|LMNA_HUMAN	5	3	3	74140	Prelamin-A/C OS=Homo sapiens GN=LMNA PE=1 SV=1
Q9BX66|SRBS1_HUMAN	1	1	1	142513	Sorbin and SH3 domain-containing protein 1 OS=Homo sapiens GN=SORBS1 PE=1 SV=3
O94875|SRBS2_HUMAN	9	7	7	124107	Sorbin and SH3 domain-containing protein 2 OS=Homo sapiens GN=SORBS2 PE=1 SV=3
P55084|ECHB_HUMAN	2	1	1	51294	Trifunctional enzyme subunit beta mitochondrial OS=Homo sapiens GN=HADHB PE=1 SV=3
P09493|TPM1_HUMAN	53	24	13	32709	Tropomyosin alpha-1 chain OS=Homo sapiens GN=TPM1 PE=1 SV=2
P07951|TPM2_HUMAN	34	15	4	32851	Tropomyosin beta chain OS=Homo sapiens GN=TPM2 PE=1 SV=1
P63316|TNNC1_HUMAN	19	2	2	18402	Troponin C slow skeletal and cardiac muscles OS=Homo sapiens GN=TNNC1 PE=1 SV=1
P19429|TNNI3_HUMAN	36	10	10	24008	Troponin I cardiac muscle OS=Homo sapiens GN=TNNI3 PE=1 SV=3
P45379|TNNT2_HUMAN	31	10	10	35924	Troponin T cardiac muscle OS=Homo sapiens GN=TNNT2 PE=1 SV=3
P08670|VIME_HUMAN	23	11	7	53652	Vimentin OS=Homo sapiens GN=VIM PE=1 SV=4
Q702N8|XIRP1_HUMAN	3	4	4	198559	Xin actin-binding repeat-containing protein 1 OS=Homo sapiens GN=XIRP1 PE=1 SV=1
		960

## Sheet: Tx_3_Insoluble
Accession	Coverage (%) Sample 1	#Peptides	#Unique	Avg. Mass	Description
P24752|THIL_HUMAN	12	4	4	45200	Acetyl-CoA acetyltransferase mitochondrial OS=Homo sapiens GN=ACAT1 PE=1 SV=1
P68032|ACTC_HUMAN	77	34	2	42019	Actin alpha cardiac muscle 1 OS=Homo sapiens GN=ACTC1 PE=1 SV=1
P68133|ACTS_HUMAN	77	34	3	42051	Actin alpha skeletal muscle OS=Homo sapiens GN=ACTA1 PE=1 SV=1
P60709|ACTB_HUMAN	61	26	5	41737	Actin cytoplasmic 1 OS=Homo sapiens GN=ACTB PE=1 SV=1
P12235|ADT1_HUMAN	16	5	5	33065	ADP/ATP translocase 1 OS=Homo sapiens GN=SLC25A4 PE=1 SV=4
P35609|ACTN2_HUMAN	57	46	46	103854	Alpha-actinin-2 OS=Homo sapiens GN=ACTN2 PE=1 SV=1
P02511|CRYAB_HUMAN	45	8	8	20159	Alpha-crystallin B chain OS=Homo sapiens GN=CRYAB PE=1 SV=2
P06733|ENOA_HUMAN	6	2	2	47169	Alpha-enolase OS=Homo sapiens GN=ENO1 PE=1 SV=2
P25705|ATPA_HUMAN	10	4	4	59751	ATP synthase subunit alpha mitochondrial OS=Homo sapiens GN=ATP5A1 PE=1 SV=1
P06576|ATPB_HUMAN	17	7	7	56560	ATP synthase subunit beta mitochondrial OS=Homo sapiens GN=ATP5B PE=1 SV=3
P98160|PGBM_HUMAN	0	2	1	468835	Basement membrane-specific heparan sulfate proteoglycan core protein OS=Homo sapiens GN=HSPG2 PE=1 SV=4
P06732|KCRM_HUMAN	17	6	6	43101	Creatine kinase M-type OS=Homo sapiens GN=CKM PE=1 SV=2
P14927|QCR7_HUMAN	14	1	1	13530	Cytochrome b-c1 complex subunit 7 OS=Homo sapiens GN=UQCRB PE=1 SV=2
P20674|COX5A_HUMAN	20	3	3	16762	Cytochrome c oxidase subunit 5A mitochondrial OS=Homo sapiens GN=COX5A PE=1 SV=2
P17661|DESM_HUMAN	63	38	34	53536	Desmin OS=Homo sapiens GN=DES PE=1 SV=3
P15924|DESP_HUMAN	1	2	2	331774	Desmoplakin OS=Homo sapiens GN=DSP PE=1 SV=3
P35555|FBN1_HUMAN	1	1	1	312237	Fibrillin-1 OS=Homo sapiens GN=FBN1 PE=1 SV=3
Q14315|FLNC_HUMAN	4	7	7	291020	Filamin-C OS=Homo sapiens GN=FLNC PE=1 SV=3
Q14192|FHL2_HUMAN	30	7	7	32193	Four and a half LIM domains protein 2 OS=Homo sapiens GN=FHL2 PE=1 SV=3
P06396|GELS_HUMAN	4	2	2	85697	Gelsolin OS=Homo sapiens GN=GSN PE=1 SV=1
P04792|HSPB1_HUMAN	31	3	3	22783	Heat shock protein beta-1 OS=Homo sapiens GN=HSPB1 PE=1 SV=2
O14558|HSPB6_HUMAN	8	1	1	17136	Heat shock protein beta-6 OS=Homo sapiens GN=HSPB6 PE=1 SV=2
P10412|H14_HUMAN	17	3	3	21865	Histone H1.4 OS=Homo sapiens GN=HIST1H1E PE=1 SV=2
P0C0S8|H2A1_HUMAN	18	3	3	14091	Histone H2A type 1 OS=Homo sapiens GN=HIST1H2AG PE=1 SV=2
Q96QV6|H2A1A_HUMAN	18	3	3	14233	Histone H2A type 1-A OS=Homo sapiens GN=HIST1H2AA PE=1 SV=3
P04908|H2A1B_HUMAN	18	3	3	14135	Histone H2A type 1-B/E OS=Homo sapiens GN=HIST1H2AB PE=1 SV=2
Q93077|H2A1C_HUMAN	18	3	3	14105	Histone H2A type 1-C OS=Homo sapiens GN=HIST1H2AC PE=1 SV=3
P20671|H2A1D_HUMAN	18	3	3	14107	Histone H2A type 1-D OS=Homo sapiens GN=HIST1H2AD PE=1 SV=2
Q96KK5|H2A1H_HUMAN	18	3	3	13906	Histone H2A type 1-H OS=Homo sapiens GN=HIST1H2AH PE=1 SV=3
Q99878|H2A1J_HUMAN	18	3	3	13936	Histone H2A type 1-J OS=Homo sapiens GN=HIST1H2AJ PE=1 SV=3
Q6FI13|H2A2A_HUMAN	18	3	3	14095	Histone H2A type 2-A OS=Homo sapiens GN=HIST2H2AA3 PE=1 SV=3
Q16777|H2A2C_HUMAN	18	3	3	13988	Histone H2A type 2-C OS=Homo sapiens GN=HIST2H2AC PE=1 SV=4
Q7L7L0|H2A3_HUMAN	18	3	3	14121	Histone H2A type 3 OS=Homo sapiens GN=HIST3H2A PE=1 SV=3
Q9BTM1|H2AJ_HUMAN	18	3	3	14019	Histone H2A.J OS=Homo sapiens GN=H2AFJ PE=1 SV=1
P16104|H2AX_HUMAN	16	3	3	15145	Histone H2AX OS=Homo sapiens GN=H2AFX PE=1 SV=2
P62805|H4_HUMAN	8	1	1	11367	Histone H4 OS=Homo sapiens GN=HIST1H4A PE=1 SV=2
P14923|PLAK_HUMAN	2	1	1	81745	Junction plakoglobin OS=Homo sapiens GN=JUP PE=1 SV=3
O75112|LDB3_HUMAN	18	8	8	77135	LIM domain-binding protein 3 OS=Homo sapiens GN=LDB3 PE=1 SV=2
P51884|LUM_HUMAN	3	1	1	38429	Lumican OS=Homo sapiens GN=LUM PE=1 SV=2
P54296|MYOM2_HUMAN	12	10	10	164896	Myomesin-2 OS=Homo sapiens GN=MYOM2 PE=1 SV=2
P08590|MYL3_HUMAN	72	16	14	21932	Myosin light chain 3 OS=Homo sapiens GN=MYL3 PE=1 SV=3
P12829|MYL4_HUMAN	29	5	3	21565	Myosin light chain 4 OS=Homo sapiens GN=MYL4 PE=1 SV=3
P10916|MLRV_HUMAN	63	16	16	18789	Myosin regulatory light chain 2 ventricular/cardiac muscle isoform OS=Homo sapiens GN=MYL2 PE=1 SV=3
P12882|MYH1_HUMAN	16	40	0	223143	Myosin-1 OS=Homo sapiens GN=MYH1 PE=1 SV=3
P11055|MYH3_HUMAN	15	38	1	223903	Myosin-3 OS=Homo sapiens GN=MYH3 PE=1 SV=3
Q9Y623|MYH4_HUMAN	17	38	2	223069	Myosin-4 OS=Homo sapiens GN=MYH4 PE=2 SV=2
P13533|MYH6_HUMAN	38	110	2	223733	Myosin-6 OS=Homo sapiens GN=MYH6 PE=1 SV=5
P12883|MYH7_HUMAN	61	176	61	223095	Myosin-7 OS=Homo sapiens GN=MYH7 PE=1 SV=5
Q14896|MYPC3_HUMAN	29	30	30	140762	Myosin-binding protein C cardiac-type OS=Homo sapiens GN=MYBPC3 PE=1 SV=4
Q9NPC6|MYOZ2_HUMAN	14	4	4	29898	Myozenin-2 OS=Homo sapiens GN=MYOZ2 PE=1 SV=1
Q00325|MPCP_HUMAN	3	1	1	40095	Phosphate carrier protein mitochondrial OS=Homo sapiens GN=SLC25A3 PE=1 SV=2
P02545|LMNA_HUMAN	4	2	2	74140	Prelamin-A/C OS=Homo sapiens GN=LMNA PE=1 SV=1
P16615|AT2A2_HUMAN	1	1	1	114757	Sarcoplasmic/endoplasmic reticulum calcium ATPase 2 OS=Homo sapiens GN=ATP2A2 PE=1 SV=1
Q93084|AT2A3_HUMAN	1	1	1	113977	Sarcoplasmic/endoplasmic reticulum calcium ATPase 3 OS=Homo sapiens GN=ATP2A3 PE=1 SV=2
O94875|SRBS2_HUMAN	9	7	7	124107	Sorbin and SH3 domain-containing protein 2 OS=Homo sapiens GN=SORBS2 PE=1 SV=3
P55084|ECHB_HUMAN	2	1	1	51294	Trifunctional enzyme subunit beta mitochondrial OS=Homo sapiens GN=HADHB PE=1 SV=3
P09493|TPM1_HUMAN	56	23	14	32709	Tropomyosin alpha-1 chain OS=Homo sapiens GN=TPM1 PE=1 SV=2
P07951|TPM2_HUMAN	34	13	4	32851	Tropomyosin beta chain OS=Homo sapiens GN=TPM2 PE=1 SV=1
P63316|TNNC1_HUMAN	32	4	4	18402	Troponin C slow skeletal and cardiac muscles OS=Homo sapiens GN=TNNC1 PE=1 SV=1
P19429|TNNI3_HUMAN	36	9	9	24008	Troponin I cardiac muscle OS=Homo sapiens GN=TNNI3 PE=1 SV=3
P45379|TNNT2_HUMAN	36	10	10	35924	Troponin T cardiac muscle OS=Homo sapiens GN=TNNT2 PE=1 SV=3
P08670|VIME_HUMAN	22	10	6	53652	Vimentin OS=Homo sapiens GN=VIM PE=1 SV=4
P18206|VINC_HUMAN	1	1	1	123799	Vinculin OS=Homo sapiens GN=VCL PE=1 SV=4
Q702N8|XIRP1_HUMAN	4	4	4	198559	Xin actin-binding repeat-containing protein 1 OS=Homo sapiens GN=XIRP1 PE=1 SV=1
		863

## Sheet: Control_1_Soluble
Accession	Coverage (%) Sample 1	#Peptides	#Unique	Avg. Mass	Description
P68133|ACTS_HUMAN	94	92	3	42051	Actin alpha skeletal muscle OS=Homo sapiens GN=ACTA1 PE=1 SV=1
P68032|ACTC_HUMAN	94	91	1	42019	Actin alpha cardiac muscle 1 OS=Homo sapiens GN=ACTC1 PE=1 SV=1
P62736|ACTA_HUMAN	94	87	2	42009	Actin aortic smooth muscle OS=Homo sapiens GN=ACTA2 PE=1 SV=1
Q14896|MYPC3_HUMAN	63	73	73	140762	Myosin-binding protein C cardiac-type OS=Homo sapiens GN=MYBPC3 PE=1 SV=4
P09493|TPM1_HUMAN	75	50	18	32709	Tropomyosin alpha-1 chain OS=Homo sapiens GN=TPM1 PE=1 SV=2
P63261|ACTG_HUMAN	82	47	9	41793	Actin cytoplasmic 2 OS=Homo sapiens GN=ACTG1 PE=1 SV=1
P07951|TPM2_HUMAN	56	37	12	32851	Tropomyosin beta chain OS=Homo sapiens GN=TPM2 PE=1 SV=1
P45379|TNNT2_HUMAN	53	34	33	35924	Troponin T cardiac muscle OS=Homo sapiens GN=TNNT2 PE=1 SV=3
O75112|LDB3_HUMAN	51	29	29	77135	LIM domain-binding protein 3 OS=Homo sapiens GN=LDB3 PE=1 SV=2
P06753|TPM3_HUMAN	56	28	5	32950	Tropomyosin alpha-3 chain OS=Homo sapiens GN=TPM3 PE=1 SV=2
P24752|THIL_HUMAN	55	25	25	45200	Acetyl-CoA acetyltransferase mitochondrial OS=Homo sapiens GN=ACAT1 PE=1 SV=1
P35609|ACTN2_HUMAN	35	25	24	103854	Alpha-actinin-2 OS=Homo sapiens GN=ACTN2 PE=1 SV=1
P63316|TNNC1_HUMAN	78	23	23	18402	Troponin C slow skeletal and cardiac muscles OS=Homo sapiens GN=TNNC1 PE=1 SV=1
Q562R1|ACTBL_HUMAN	37	22	2	42003	Beta-actin-like protein 2 OS=Homo sapiens GN=ACTBL2 PE=1 SV=2
P19429|TNNI3_HUMAN	48	21	21	24008	Troponin I cardiac muscle OS=Homo sapiens GN=TNNI3 PE=1 SV=3
P11142|HSP7C_HUMAN	36	20	14	70898	Heat shock cognate 71 kDa protein OS=Homo sapiens GN=HSPA8 PE=1 SV=1
P12883|MYH7_HUMAN	13	20	19	223095	Myosin-7 OS=Homo sapiens GN=MYH7 PE=1 SV=5
Q09666|AHNK_HUMAN	4	16	16	629114	Neuroblast differentiation-associated protein AHNAK OS=Homo sapiens GN=AHNAK PE=1 SV=2
O75390|CISY_HUMAN	35	15	15	51712	Citrate synthase mitochondrial OS=Homo sapiens GN=CS PE=1 SV=2
P0DMV8|HS71A_HUMAN	31	15	7	70052	Heat shock 70 kDa protein 1A OS=Homo sapiens GN=HSPA1A PE=1 SV=1
P0DMV9|HS71B_HUMAN	31	15	7	70052	Heat shock 70 kDa protein 1B OS=Homo sapiens GN=HSPA1B PE=1 SV=1
P06732|KCRM_HUMAN	46	14	9	43101	Creatine kinase M-type OS=Homo sapiens GN=CKM PE=1 SV=2
Q14315|FLNC_HUMAN	6	12	12	291020	Filamin-C OS=Homo sapiens GN=FLNC PE=1 SV=3
P06396|GELS_HUMAN	30	12	12	85697	Gelsolin OS=Homo sapiens GN=GSN PE=1 SV=1
P04406|G3P_HUMAN	40	12	12	36053	Glyceraldehyde-3-phosphate dehydrogenase OS=Homo sapiens GN=GAPDH PE=1 SV=3
Q05639|EF1A2_HUMAN	47	11	9	50470	Elongation factor 1-alpha 2 OS=Homo sapiens GN=EEF1A2 PE=1 SV=1
Q96HC4|PDLI5_HUMAN	23	11	11	63945	PDZ and LIM domain protein 5 OS=Homo sapiens GN=PDLIM5 PE=1 SV=5
O75521|ECI2_HUMAN	37	9	9	43585	Enoyl-CoA delta isomerase 2 mitochondrial OS=Homo sapiens GN=ECI2 PE=1 SV=4
P22626|ROA2_HUMAN	28	9	8	37430	Heterogeneous nuclear ribonucleoproteins A2/B1 OS=Homo sapiens GN=HNRNPA2B1 PE=1 SV=2
P07355|ANXA2_HUMAN	28	8	8	38604	Annexin A2 OS=Homo sapiens GN=ANXA2 PE=1 SV=2
A6NMY6|AXA2L_HUMAN	28	8	8	38659	Putative annexin A2-like protein OS=Homo sapiens GN=ANXA2P2 PE=5 SV=2
P28289|TMOD1_HUMAN	38	8	8	40569	Tropomodulin-1 OS=Homo sapiens GN=TMOD1 PE=1 SV=1
P61981|1433G_HUMAN	32	7	6	28303	14-3-3 protein gamma OS=Homo sapiens GN=YWHAG PE=1 SV=2
P12277|KCRB_HUMAN	20	7	2	42644	Creatine kinase B-type OS=Homo sapiens GN=CKB PE=1 SV=1
P34931|HS71L_HUMAN	11	7	0	70375	Heat shock 70 kDa protein 1-like OS=Homo sapiens GN=HSPA1L PE=1 SV=2
P04075|ALDOA_HUMAN	27	6	6	39420	Fructose-bisphosphate aldolase A OS=Homo sapiens GN=ALDOA PE=1 SV=2
P68871|HBB_HUMAN	53	6	6	15998	Hemoglobin subunit beta OS=Homo sapiens GN=HBB PE=1 SV=2
O00151|PDLI1_HUMAN	20	6	6	36072	PDZ and LIM domain protein 1 OS=Homo sapiens GN=PDLIM1 PE=1 SV=4
O95831|AIFM1_HUMAN	13	5	5	66901	Apoptosis-inducing factor 1 mitochondrial OS=Homo sapiens GN=AIFM1 PE=1 SV=1
P21333|FLNA_HUMAN	3	5	5	280737	Filamin-A OS=Homo sapiens GN=FLNA PE=1 SV=4
Q14192|FHL2_HUMAN	23	5	5	32193	Four and a half LIM domains protein 2 OS=Homo sapiens GN=FHL2 PE=1 SV=3
P17066|HSP76_HUMAN	8	5	0	71028	Heat shock 70 kDa protein 6 OS=Homo sapiens GN=HSPA6 PE=1 SV=2
O14558|HSPB6_HUMAN	44	5	5	17136	Heat shock protein beta-6 OS=Homo sapiens GN=HSPB6 PE=1 SV=2
P69905|HBA_HUMAN	57	5	5	15258	Hemoglobin subunit alpha OS=Homo sapiens GN=HBA1 PE=1 SV=2
P61978|HNRPK_HUMAN	16	5	5	50976	Heterogeneous nuclear ribonucleoprotein K OS=Homo sapiens GN=HNRNPK PE=1 SV=1
P52179|MYOM1_HUMAN	4	5	5	187625	Myomesin-1 OS=Homo sapiens GN=MYOM1 PE=1 SV=2
P08590|MYL3_HUMAN	33	5	4	21932	Myosin light chain 3 OS=Homo sapiens GN=MYL3 PE=1 SV=3
P35579|MYH9_HUMAN	3	5	4	226530	Myosin-9 OS=Homo sapiens GN=MYH9 PE=1 SV=4
O60237|MYPT2_HUMAN	6	5	5	110404	Protein phosphatase 1 regulatory subunit 12B OS=Homo sapiens GN=PPP1R12B PE=1 SV=2
Q9H987|SYP2L_HUMAN	8	5	5	102481	Synaptopodin 2-like protein OS=Homo sapiens GN=SYNPO2L PE=2 SV=3
P62258|1433E_HUMAN	16	4	3	29174	14-3-3 protein epsilon OS=Homo sapiens GN=YWHAE PE=1 SV=1
P63104|1433Z_HUMAN	18	4	2	27745	14-3-3 protein zeta/delta OS=Homo sapiens GN=YWHAZ PE=1 SV=1
P11021|GRP78_HUMAN	9	4	2	72333	78 kDa glucose-regulated protein OS=Homo sapiens GN=HSPA5 PE=1 SV=2
P50461|CSRP3_HUMAN	41	4	4	20969	Cysteine and glycine-rich protein 3 OS=Homo sapiens GN=CSRP3 PE=1 SV=1
P17661|DESM_HUMAN	9	4	4	53536	Desmin OS=Homo sapiens GN=DES PE=1 SV=3
P09382|LEG1_HUMAN	39	4	4	14716	Galectin-1 OS=Homo sapiens GN=LGALS1 PE=1 SV=2
P51884|LUM_HUMAN	13	4	4	38429	Lumican OS=Homo sapiens GN=LUM PE=1 SV=2
P10916|MLRV_HUMAN	26	4	4	18789	Myosin regulatory light chain 2 ventricular/cardiac muscle isoform OS=Homo sapiens GN=MYL2 PE=1 SV=3
Q86TD4|SRCA_HUMAN	5	4	4	100788	Sarcalumenin OS=Homo sapiens GN=SRL PE=2 SV=2
P18206|VINC_HUMAN	8	4	4	123799	Vinculin OS=Homo sapiens GN=VCL PE=1 SV=4
P31946|1433B_HUMAN	15	3	1	28082	14-3-3 protein beta/alpha OS=Homo sapiens GN=YWHAB PE=1 SV=3
P06733|ENOA_HUMAN	14	3	3	47169	Alpha-enolase OS=Homo sapiens GN=ENO1 PE=1 SV=2
Q92499|DDX1_HUMAN	9	3	3	82432	ATP-dependent RNA helicase DDX1 OS=Homo sapiens GN=DDX1 PE=1 SV=2
P99999|CYC_HUMAN	28	3	3	11749	Cytochrome c OS=Homo sapiens GN=CYCS PE=1 SV=2
P07585|PGS2_HUMAN	10	3	3	39747	Decorin OS=Homo sapiens GN=DCN PE=1 SV=1
P68104|EF1A1_HUMAN	11	3	1	50141	Elongation factor 1-alpha 1 OS=Homo sapiens GN=EEF1A1 PE=1 SV=1
P51991|ROA3_HUMAN	9	3	2	39595	Heterogeneous nuclear ribonucleoprotein A3 OS=Homo sapiens GN=HNRNPA3 PE=1 SV=2
Q5VTE0|EF1A3_HUMAN	11	3	1	50185	Putative elongation factor 1-alpha-like 3 OS=Homo sapiens GN=EEF1A1P5 PE=5 SV=1
P35443|TSP4_HUMAN	4	3	3	105869	Thrombospondin-4 OS=Homo sapiens GN=THBS4 PE=1 SV=2
P54819|KAD2_HUMAN	12	2	2	26478	Adenylate kinase 2 mitochondrial OS=Homo sapiens GN=AK2 PE=1 SV=2
Q13424|SNTA1_HUMAN	9	2	2	53895	Alpha-1-syntrophin OS=Homo sapiens GN=SNTA1 PE=1 SV=1
P08237|PFKAM_HUMAN	6	2	2	85183	ATP-dependent 6-phosphofructokinase muscle type OS=Homo sapiens GN=PFKM PE=1 SV=2
Q8N3K9|CMYA5_HUMAN	1	2	2	449215	Cardiomyopathy-associated protein 5 OS=Homo sapiens GN=CMYA5 PE=1 SV=3
P52943|CRIP2_HUMAN	16	2	2	22493	Cysteine-rich protein 2 OS=Homo sapiens GN=CRIP2 PE=1 SV=1
P14854|CX6B1_HUMAN	34	2	2	10192	Cytochrome c oxidase subunit 6B1 OS=Homo sapiens GN=COX6B1 PE=1 SV=2
Q13642|FHL1_HUMAN	7	2	2	36263	Four and a half LIM domains protein 1 OS=Homo sapiens GN=FHL1 PE=1 SV=4
P09651|ROA1_HUMAN	5	2	1	38747	Heterogeneous nuclear ribonucleoprotein A1 OS=Homo sapiens GN=HNRNPA1 PE=1 SV=5
Q32P51|RA1L2_HUMAN	5	2	1	34225	Heterogeneous nuclear ribonucleoprotein A1-like 2 OS=Homo sapiens GN=HNRNPA1L2 PE=2 SV=2
P43243|MATR3_HUMAN	5	2	2	94623	Matrin-3 OS=Homo sapiens GN=MATR3 PE=1 SV=2
P27816|MAP4_HUMAN	2	2	2	121005	Microtubule-associated protein 4 OS=Homo sapiens GN=MAP4 PE=1 SV=3
Q5VWP3|MLIP_HUMAN	6	2	2	50429	Muscular LMNA-interacting protein OS=Homo sapiens GN=MLIP PE=1 SV=3
P54296|MYOM2_HUMAN	2	2	2	164896	Myomesin-2 OS=Homo sapiens GN=MYOM2 PE=1 SV=2
P60660|MYL6_HUMAN	19	2	1	16930	Myosin light polypeptide 6 OS=Homo sapiens GN=MYL6 PE=1 SV=2
Q9UKX3|MYH13_HUMAN	1	2	0	223603	Myosin-13 OS=Homo sapiens GN=MYH13 PE=2 SV=2
E9PAV3|NACAM_HUMAN	1	2	2	205419	Nascent polypeptide-associated complex subunit alpha muscle-specific form OS=Homo sapiens GN=NACA PE=1 SV=1
Q96Q06|PLIN4_HUMAN	6	2	2	134431	Perilipin-4 OS=Homo sapiens GN=PLIN4 PE=1 SV=2
Q99959|PKP2_HUMAN	3	2	1	97415	Plakophilin-2 OS=Homo sapiens GN=PKP2 PE=1 SV=2
P23297|S10A1_HUMAN	28	2	2	10546	Protein S100-A1 OS=Homo sapiens GN=S100A1 PE=1 SV=2
P22061|PIMT_HUMAN	23	2	2	24636	Protein-L-isoaspartate(D-aspartate) O-methyltransferase OS=Homo sapiens GN=PCMT1 PE=1 SV=4
P02768|ALBU_HUMAN	4	2	2	69367	Serum albumin OS=Homo sapiens GN=ALB PE=1 SV=2
Q9BX66|SRBS1_HUMAN	1	2	2	142513	Sorbin and SH3 domain-containing protein 1 OS=Homo sapiens GN=SORBS1 PE=1 SV=3
O94875|SRBS2_HUMAN	3	2	2	124107	Sorbin and SH3 domain-containing protein 2 OS=Homo sapiens GN=SORBS2 PE=1 SV=3
Q13813|SPTN1_HUMAN	2	2	2	284538	Spectrin alpha chain non-erythrocytic 1 OS=Homo sapiens GN=SPTAN1 PE=1 SV=3
P38646|GRP75_HUMAN	3	2	2	73681	Stress-70 protein mitochondrial OS=Homo sapiens GN=HSPA9 PE=1 SV=2
Q07157|ZO1_HUMAN	2	2	2	195457	Tight junction protein ZO-1 OS=Homo sapiens GN=TJP1 PE=1 SV=3
Q99798|ACON_HUMAN	2	1	1	85425	Aconitate hydratase mitochondrial OS=Homo sapiens GN=ACO2 PE=1 SV=2
P01008|ANT3_HUMAN	3	1	1	52602	Antithrombin-III OS=Homo sapiens GN=SERPINC1 PE=1 SV=1
Q9Y235|ABEC2_HUMAN	7	1	1	25703	C->U-editing enzyme APOBEC-2 OS=Homo sapiens GN=APOBEC2 PE=1 SV=1
P35221|CTNA1_HUMAN	3	1	1	100071	Catenin alpha-1 OS=Homo sapiens GN=CTNNA1 PE=1 SV=1
Q14011|CIRBP_HUMAN	12	1	1	18648	Cold-inducible RNA-binding protein OS=Homo sapiens GN=CIRBP PE=1 SV=1
P17540|KCRS_HUMAN	5	1	1	47505	Creatine kinase S-type mitochondrial OS=Homo sapiens GN=CKMT2 PE=1 SV=2
Q13011|ECH1_HUMAN	5	1	1	35816	Delta(3 5)-Delta(2 4)-dienoyl-CoA isomerase mitochondrial OS=Homo sapiens GN=ECH1 PE=1 SV=2
P15924|DESP_HUMAN	1	1	1	331774	Desmoplakin OS=Homo sapiens GN=DSP PE=1 SV=3
P09622|DLDH_HUMAN	3	1	1	54177	Dihydrolipoyl dehydrogenase mitochondrial OS=Homo sapiens GN=DLD PE=1 SV=2
Q9Y4J8|DTNA_HUMAN	2	1	1	83901	Dystrobrevin alpha OS=Homo sapiens GN=DTNA PE=1 SV=2
O60941|DTNB_HUMAN	2	1	1	71356	Dystrobrevin beta OS=Homo sapiens GN=DTNB PE=1 SV=1
Q9NZN4|EHD2_HUMAN	5	1	1	61162	EH domain-containing protein 2 OS=Homo sapiens GN=EHD2 PE=1 SV=2
P15311|EZRI_HUMAN	2	1	1	69413	Ezrin OS=Homo sapiens GN=EZR PE=1 SV=4
P09972|ALDOC_HUMAN	4	1	1	39456	Fructose-bisphosphate aldolase C OS=Homo sapiens GN=ALDOC PE=1 SV=2
P04792|HSPB1_HUMAN	19	1	1	22783	Heat shock protein beta-1 OS=Homo sapiens GN=HSPB1 PE=1 SV=2
Q9UJY1|HSPB8_HUMAN	13	1	1	21604	Heat shock protein beta-8 OS=Homo sapiens GN=HSPB8 PE=1 SV=1
Q14568|HS902_HUMAN	3	1	1	39365	Heat shock protein HSP 90-alpha A2 OS=Homo sapiens GN=HSP90AA2P PE=1 SV=2
P07900|HS90A_HUMAN	1	1	1	84660	Heat shock protein HSP 90-alpha OS=Homo sapiens GN=HSP90AA1 PE=1 SV=5
P08238|HS90B_HUMAN	1	1	1	83264	Heat shock protein HSP 90-beta OS=Homo sapiens GN=HSP90AB1 PE=1 SV=4
Q99729|ROAA_HUMAN	3	1	1	36225	Heterogeneous nuclear ribonucleoprotein A/B OS=Homo sapiens GN=HNRNPAB PE=1 SV=2
Q14103|HNRPD_HUMAN	3	1	1	38434	Heterogeneous nuclear ribonucleoprotein D0 OS=Homo sapiens GN=HNRNPD PE=1 SV=1
O14979|HNRDL_HUMAN	2	1	1	46438	Heterogeneous nuclear ribonucleoprotein D-like OS=Homo sapiens GN=HNRNPDL PE=1 SV=3
O60506|HNRPQ_HUMAN	2	1	1	69603	Heterogeneous nuclear ribonucleoprotein Q OS=Homo sapiens GN=SYNCRIP PE=1 SV=2
Q00839|HNRPU_HUMAN	1	1	1	90585	Heterogeneous nuclear ribonucleoprotein U OS=Homo sapiens GN=HNRNPU PE=1 SV=6
P07910|HNRPC_HUMAN	6	1	1	33670	Heterogeneous nuclear ribonucleoproteins C1/C2 OS=Homo sapiens GN=HNRNPC PE=1 SV=4
Q16270|IBP7_HUMAN	8	1	1	29130	Insulin-like growth factor-binding protein 7 OS=Homo sapiens GN=IGFBP7 PE=1 SV=1
P11047|LAMC1_HUMAN	1	1	1	177602	Laminin subunit gamma-1 OS=Homo sapiens GN=LAMC1 PE=1 SV=3
P26038|MOES_HUMAN	2	1	1	67820	Moesin OS=Homo sapiens GN=MSN PE=1 SV=3
P02144|MYG_HUMAN	10	1	1	17184	Myoglobin OS=Homo sapiens GN=MB PE=1 SV=2
O76041|NEBL_HUMAN	3	1	1	116453	Nebulette OS=Homo sapiens GN=NEBL PE=1 SV=1
Q9BRP8|PYM1_HUMAN	9	1	1	22656	Partner of Y14 and mago OS=Homo sapiens GN=PYM1 PE=1 SV=1
P11940|PABP1_HUMAN	2	1	1	70671	Polyadenylate-binding protein 1 OS=Homo sapiens GN=PABPC1 PE=1 SV=2
Q13310|PABP4_HUMAN	2	1	1	70783	Polyadenylate-binding protein 4 OS=Homo sapiens GN=PABPC4 PE=1 SV=1
Q9BZL4|PP12C_HUMAN	2	1	1	84881	Protein phosphatase 1 regulatory subunit 12C OS=Homo sapiens GN=PPP1R12C PE=1 SV=1
Q99584|S10AD_HUMAN	11	1	1	11471	Protein S100-A13 OS=Homo sapiens GN=S100A13 PE=1 SV=1
Q58FF8|H90B2_HUMAN	2	1	1	44349	Putative heat shock protein HSP 90-beta 2 OS=Homo sapiens GN=HSP90AB2P PE=1 SV=2
P08559|ODPA_HUMAN	6	1	1	43296	Pyruvate dehydrogenase E1 component subunit alpha somatic form mitochondrial OS=Homo sapiens GN=PDHA1 PE=1 SV=3
P35241|RADI_HUMAN	2	1	1	68564	Radixin OS=Homo sapiens GN=RDX PE=1 SV=1
Q9UN86|G3BP2_HUMAN	3	1	1	54121	Ras GTPase-activating protein-binding protein 2 OS=Homo sapiens GN=G3BP2 PE=1 SV=2
Q01082|SPTB2_HUMAN	1	1	1	274608	Spectrin beta chain non-erythrocytic 1 OS=Homo sapiens GN=SPTBN1 PE=1 SV=2
O15061|SYNEM_HUMAN	2	1	1	172767	Synemin OS=Homo sapiens GN=SYNM PE=1 SV=2
Q9HBL0|TENS1_HUMAN	1	1	1	185700	Tensin-1 OS=Homo sapiens GN=TNS1 PE=1 SV=2
P40939|ECHA_HUMAN	2	1	1	83000	Trifunctional enzyme subunit alpha mitochondrial OS=Homo sapiens GN=HADHA PE=1 SV=2
		1160

## Sheet: Control_2_Soluble
Accession	Coverage (%) Sample 1	#Peptides	#Unique	Avg. Mass	Description
P68133|ACTS_HUMAN	87	83	4	42051	Actin alpha skeletal muscle OS=Homo sapiens GN=ACTA1 PE=1 SV=1
P68032|ACTC_HUMAN	86	82	1	42019	Actin alpha cardiac muscle 1 OS=Homo sapiens GN=ACTC1 PE=1 SV=1
P62736|ACTA_HUMAN	86	78	2	42009	Actin aortic smooth muscle OS=Homo sapiens GN=ACTA2 PE=1 SV=1
Q14896|MYPC3_HUMAN	59	64	64	140762	Myosin-binding protein C cardiac-type OS=Homo sapiens GN=MYBPC3 PE=1 SV=4
P09493|TPM1_HUMAN	70	44	17	32709	Tropomyosin alpha-1 chain OS=Homo sapiens GN=TPM1 PE=1 SV=2
P63261|ACTG_HUMAN	73	40	6	41793	Actin cytoplasmic 2 OS=Homo sapiens GN=ACTG1 PE=1 SV=1
P45379|TNNT2_HUMAN	50	35	34	35924	Troponin T cardiac muscle OS=Homo sapiens GN=TNNT2 PE=1 SV=3
P07951|TPM2_HUMAN	50	30	10	32851	Tropomyosin beta chain OS=Homo sapiens GN=TPM2 PE=1 SV=1
O75112|LDB3_HUMAN	51	28	28	77135	LIM domain-binding protein 3 OS=Homo sapiens GN=LDB3 PE=1 SV=2
P35609|ACTN2_HUMAN	38	25	19	103854	Alpha-actinin-2 OS=Homo sapiens GN=ACTN2 PE=1 SV=1
P06753|TPM3_HUMAN	48	24	4	32950	Tropomyosin alpha-3 chain OS=Homo sapiens GN=TPM3 PE=1 SV=2
P12883|MYH7_HUMAN	15	23	21	223095	Myosin-7 OS=Homo sapiens GN=MYH7 PE=1 SV=5
Q6S8J3|POTEE_HUMAN	9	21	0	121363	POTE ankyrin domain family member E OS=Homo sapiens GN=POTEE PE=2 SV=3
P19429|TNNI3_HUMAN	49	21	21	24008	Troponin I cardiac muscle OS=Homo sapiens GN=TNNI3 PE=1 SV=3
Q562R1|ACTBL_HUMAN	29	20	1	42003	Beta-actin-like protein 2 OS=Homo sapiens GN=ACTBL2 PE=1 SV=2
Q9BYX7|ACTBM_HUMAN	23	20	0	42016	Putative beta-actin-like protein 3 OS=Homo sapiens GN=POTEKP PE=5 SV=1
P24752|THIL_HUMAN	50	19	19	45200	Acetyl-CoA acetyltransferase mitochondrial OS=Homo sapiens GN=ACAT1 PE=1 SV=1
P63316|TNNC1_HUMAN	79	19	19	18402	Troponin C slow skeletal and cardiac muscles OS=Homo sapiens GN=TNNC1 PE=1 SV=1
P11142|HSP7C_HUMAN	34	18	13	70898	Heat shock cognate 71 kDa protein OS=Homo sapiens GN=HSPA8 PE=1 SV=1
Q09666|AHNK_HUMAN	3	14	14	629114	Neuroblast differentiation-associated protein AHNAK OS=Homo sapiens GN=AHNAK PE=1 SV=2
O75390|CISY_HUMAN	32	13	13	51712	Citrate synthase mitochondrial OS=Homo sapiens GN=CS PE=1 SV=2
P06732|KCRM_HUMAN	48	13	13	43101	Creatine kinase M-type OS=Homo sapiens GN=CKM PE=1 SV=2
Q14315|FLNC_HUMAN	7	13	13	291020	Filamin-C OS=Homo sapiens GN=FLNC PE=1 SV=3
P0DMV8|HS71A_HUMAN	27	13	7	70052	Heat shock 70 kDa protein 1A OS=Homo sapiens GN=HSPA1A PE=1 SV=1
P0DMV9|HS71B_HUMAN	27	13	7	70052	Heat shock 70 kDa protein 1B OS=Homo sapiens GN=HSPA1B PE=1 SV=1
P06396|GELS_HUMAN	27	12	12	85697	Gelsolin OS=Homo sapiens GN=GSN PE=1 SV=1
Q96HC4|PDLI5_HUMAN	22	11	11	63945	PDZ and LIM domain protein 5 OS=Homo sapiens GN=PDLIM5 PE=1 SV=5
P07355|ANXA2_HUMAN	35	10	10	38604	Annexin A2 OS=Homo sapiens GN=ANXA2 PE=1 SV=2
Q05639|EF1A2_HUMAN	45	9	8	50470	Elongation factor 1-alpha 2 OS=Homo sapiens GN=EEF1A2 PE=1 SV=1
P04406|G3P_HUMAN	31	9	9	36053	Glyceraldehyde-3-phosphate dehydrogenase OS=Homo sapiens GN=GAPDH PE=1 SV=3
P22626|ROA2_HUMAN	25	9	8	37430	Heterogeneous nuclear ribonucleoproteins A2/B1 OS=Homo sapiens GN=HNRNPA2B1 PE=1 SV=2
P28289|TMOD1_HUMAN	42	9	9	40569	Tropomodulin-1 OS=Homo sapiens GN=TMOD1 PE=1 SV=1
O75521|ECI2_HUMAN	34	8	8	43585	Enoyl-CoA delta isomerase 2 mitochondrial OS=Homo sapiens GN=ECI2 PE=1 SV=4
Q14192|FHL2_HUMAN	39	8	8	32193	Four and a half LIM domains protein 2 OS=Homo sapiens GN=FHL2 PE=1 SV=3
P61981|1433G_HUMAN	32	7	6	28303	14-3-3 protein gamma OS=Homo sapiens GN=YWHAG PE=1 SV=2
O43707|ACTN4_HUMAN	9	7	1	104854	Alpha-actinin-4 OS=Homo sapiens GN=ACTN4 PE=1 SV=2
P04075|ALDOA_HUMAN	28	7	7	39420	Fructose-bisphosphate aldolase A OS=Homo sapiens GN=ALDOA PE=1 SV=2
P35579|MYH9_HUMAN	5	7	6	226530	Myosin-9 OS=Homo sapiens GN=MYH9 PE=1 SV=4
O00151|PDLI1_HUMAN	25	7	7	36072	PDZ and LIM domain protein 1 OS=Homo sapiens GN=PDLIM1 PE=1 SV=4
P12814|ACTN1_HUMAN	7	6	1	103058	Alpha-actinin-1 OS=Homo sapiens GN=ACTN1 PE=1 SV=2
P34931|HS71L_HUMAN	11	6	0	70375	Heat shock 70 kDa protein 1-like OS=Homo sapiens GN=HSPA1L PE=1 SV=2
P68871|HBB_HUMAN	53	6	6	15998	Hemoglobin subunit beta OS=Homo sapiens GN=HBB PE=1 SV=2
P11021|GRP78_HUMAN	11	5	3	72333	78 kDa glucose-regulated protein OS=Homo sapiens GN=HSPA5 PE=1 SV=2
P21333|FLNA_HUMAN	3	5	5	280737	Filamin-A OS=Homo sapiens GN=FLNA PE=1 SV=4
P17066|HSP76_HUMAN	8	5	0	71028	Heat shock 70 kDa protein 6 OS=Homo sapiens GN=HSPA6 PE=1 SV=2
O14558|HSPB6_HUMAN	44	5	5	17136	Heat shock protein beta-6 OS=Homo sapiens GN=HSPB6 PE=1 SV=2
P61978|HNRPK_HUMAN	19	5	5	50976	Heterogeneous nuclear ribonucleoprotein K OS=Homo sapiens GN=HNRNPK PE=1 SV=1
P08590|MYL3_HUMAN	33	5	4	21932	Myosin light chain 3 OS=Homo sapiens GN=MYL3 PE=1 SV=3
O60237|MYPT2_HUMAN	6	5	5	110404	Protein phosphatase 1 regulatory subunit 12B OS=Homo sapiens GN=PPP1R12B PE=1 SV=2
P18206|VINC_HUMAN	9	5	5	123799	Vinculin OS=Homo sapiens GN=VCL PE=1 SV=4
P62258|1433E_HUMAN	20	4	3	29174	14-3-3 protein epsilon OS=Homo sapiens GN=YWHAE PE=1 SV=1
O95817|BAG3_HUMAN	11	4	4	61595	BAG family molecular chaperone regulator 3 OS=Homo sapiens GN=BAG3 PE=1 SV=3
P50461|CSRP3_HUMAN	41	4	4	20969	Cysteine and glycine-rich protein 3 OS=Homo sapiens GN=CSRP3 PE=1 SV=1
P17661|DESM_HUMAN	9	4	4	53536	Desmin OS=Homo sapiens GN=DES PE=1 SV=3
P09382|LEG1_HUMAN	39	4	4	14716	Galectin-1 OS=Homo sapiens GN=LGALS1 PE=1 SV=2
P69905|HBA_HUMAN	36	4	4	15258	Hemoglobin subunit alpha OS=Homo sapiens GN=HBA1 PE=1 SV=2
P14866|HNRPL_HUMAN	6	4	4	64133	Heterogeneous nuclear ribonucleoprotein L OS=Homo sapiens GN=HNRNPL PE=1 SV=2
P51884|LUM_HUMAN	13	4	4	38429	Lumican OS=Homo sapiens GN=LUM PE=1 SV=2
P10916|MLRV_HUMAN	26	4	4	18789	Myosin regulatory light chain 2 ventricular/cardiac muscle isoform OS=Homo sapiens GN=MYL2 PE=1 SV=3
E9PAV3|NACAM_HUMAN	4	4	4	205419	Nascent polypeptide-associated complex subunit alpha muscle-specific form OS=Homo sapiens GN=NACA PE=1 SV=1
P31946|1433B_HUMAN	17	3	2	28082	14-3-3 protein beta/alpha OS=Homo sapiens GN=YWHAB PE=1 SV=3
P63104|1433Z_HUMAN	18	3	2	27745	14-3-3 protein zeta/delta OS=Homo sapiens GN=YWHAZ PE=1 SV=1
O95831|AIFM1_HUMAN	9	3	3	66901	Apoptosis-inducing factor 1 mitochondrial OS=Homo sapiens GN=AIFM1 PE=1 SV=1
Q92499|DDX1_HUMAN	9	3	3	82432	ATP-dependent RNA helicase DDX1 OS=Homo sapiens GN=DDX1 PE=1 SV=2
Q05682|CALD1_HUMAN	5	3	3	93231	Caldesmon OS=Homo sapiens GN=CALD1 PE=1 SV=3
P99999|CYC_HUMAN	28	3	3	11749	Cytochrome c OS=Homo sapiens GN=CYCS PE=1 SV=2
P07585|PGS2_HUMAN	10	3	3	39747	Decorin OS=Homo sapiens GN=DCN PE=1 SV=1
Q13011|ECH1_HUMAN	13	3	3	35816	Delta(3 5)-Delta(2 4)-dienoyl-CoA isomerase mitochondrial OS=Homo sapiens GN=ECH1 PE=1 SV=2
P51991|ROA3_HUMAN	9	3	2	39595	Heterogeneous nuclear ribonucleoprotein A3 OS=Homo sapiens GN=HNRNPA3 PE=1 SV=2
Q00839|HNRPU_HUMAN	4	3	3	90585	Heterogeneous nuclear ribonucleoprotein U OS=Homo sapiens GN=HNRNPU PE=1 SV=6
P07910|HNRPC_HUMAN	13	3	3	33670	Heterogeneous nuclear ribonucleoproteins C1/C2 OS=Homo sapiens GN=HNRNPC PE=1 SV=4
P0DOX5|IGG1_HUMAN	8	3	3	49330	Immunoglobulin gamma-1 heavy chain OS=Homo sapiens PE=1 SV=1
P01857|IGHG1_HUMAN	12	3	3	36106	Immunoglobulin heavy constant gamma 1 OS=Homo sapiens GN=IGHG1 PE=1 SV=1
P52179|MYOM1_HUMAN	2	3	3	187625	Myomesin-1 OS=Homo sapiens GN=MYOM1 PE=1 SV=2
Q9UKX3|MYH13_HUMAN	2	3	0	223603	Myosin-13 OS=Homo sapiens GN=MYH13 PE=2 SV=2
P23297|S10A1_HUMAN	38	3	3	10546	Protein S100-A1 OS=Homo sapiens GN=S100A1 PE=1 SV=2
Q86TD4|SRCA_HUMAN	4	3	3	100788	Sarcalumenin OS=Homo sapiens GN=SRL PE=2 SV=2
Q9BX66|SRBS1_HUMAN	3	3	3	142513	Sorbin and SH3 domain-containing protein 1 OS=Homo sapiens GN=SORBS1 PE=1 SV=3
Q9H987|SYP2L_HUMAN	3	3	3	102481	Synaptopodin 2-like protein OS=Homo sapiens GN=SYNPO2L PE=2 SV=3
P35443|TSP4_HUMAN	4	3	3	105869	Thrombospondin-4 OS=Homo sapiens GN=THBS4 PE=1 SV=2
P54819|KAD2_HUMAN	12	2	2	26478	Adenylate kinase 2 mitochondrial OS=Homo sapiens GN=AK2 PE=1 SV=2
P08237|PFKAM_HUMAN	6	2	2	85183	ATP-dependent 6-phosphofructokinase muscle type OS=Homo sapiens GN=PFKM PE=1 SV=2
Q8N3K9|CMYA5_HUMAN	1	2	2	449215	Cardiomyopathy-associated protein 5 OS=Homo sapiens GN=CMYA5 PE=1 SV=3
P52943|CRIP2_HUMAN	16	2	2	22493	Cysteine-rich protein 2 OS=Homo sapiens GN=CRIP2 PE=1 SV=1
P14854|CX6B1_HUMAN	34	2	2	10192	Cytochrome c oxidase subunit 6B1 OS=Homo sapiens GN=COX6B1 PE=1 SV=2
P68104|EF1A1_HUMAN	9	2	1	50141	Elongation factor 1-alpha 1 OS=Homo sapiens GN=EEF1A1 PE=1 SV=1
Q13642|FHL1_HUMAN	7	2	2	36263	Four and a half LIM domains protein 1 OS=Homo sapiens GN=FHL1 PE=1 SV=4
P09651|ROA1_HUMAN	5	2	1	38747	Heterogeneous nuclear ribonucleoprotein A1 OS=Homo sapiens GN=HNRNPA1 PE=1 SV=5
Q32P51|RA1L2_HUMAN	5	2	1	34225	Heterogeneous nuclear ribonucleoprotein A1-like 2 OS=Homo sapiens GN=HNRNPA1L2 PE=2 SV=2
P01861|IGHG4_HUMAN	9	2	2	35941	Immunoglobulin heavy constant gamma 4 OS=Homo sapiens GN=IGHG4 PE=1 SV=1
P43243|MATR3_HUMAN	5	2	2	94623	Matrin-3 OS=Homo sapiens GN=MATR3 PE=1 SV=2
P27816|MAP4_HUMAN	2	2	2	121005	Microtubule-associated protein 4 OS=Homo sapiens GN=MAP4 PE=1 SV=3
Q5VWP3|MLIP_HUMAN	6	2	2	50429	Muscular LMNA-interacting protein OS=Homo sapiens GN=MLIP PE=1 SV=3
P54296|MYOM2_HUMAN	2	2	2	164896	Myomesin-2 OS=Homo sapiens GN=MYOM2 PE=1 SV=2
P60660|MYL6_HUMAN	19	2	1	16930	Myosin light polypeptide 6 OS=Homo sapiens GN=MYL6 PE=1 SV=2
Q96Q06|PLIN4_HUMAN	4	2	2	134431	Perilipin-4 OS=Homo sapiens GN=PLIN4 PE=1 SV=2
Q99959|PKP2_HUMAN	3	2	1	97415	Plakophilin-2 OS=Homo sapiens GN=PKP2 PE=1 SV=2
P22061|PIMT_HUMAN	23	2	2	24636	Protein-L-isoaspartate(D-aspartate) O-methyltransferase OS=Homo sapiens GN=PCMT1 PE=1 SV=4
Q5VTE0|EF1A3_HUMAN	9	2	1	50185	Putative elongation factor 1-alpha-like 3 OS=Homo sapiens GN=EEF1A1P5 PE=5 SV=1
P02768|ALBU_HUMAN	4	2	2	69367	Serum albumin OS=Homo sapiens GN=ALB PE=1 SV=2
O94875|SRBS2_HUMAN	3	2	2	124107	Sorbin and SH3 domain-containing protein 2 OS=Homo sapiens GN=SORBS2 PE=1 SV=3
P38646|GRP75_HUMAN	3	2	2	73681	Stress-70 protein mitochondrial OS=Homo sapiens GN=HSPA9 PE=1 SV=2
Q07157|ZO1_HUMAN	2	2	2	195457	Tight junction protein ZO-1 OS=Homo sapiens GN=TJP1 PE=1 SV=3
Q99798|ACON_HUMAN	2	1	1	85425	Aconitate hydratase mitochondrial OS=Homo sapiens GN=ACO2 PE=1 SV=2
P06733|ENOA_HUMAN	2	1	1	47169	Alpha-enolase OS=Homo sapiens GN=ENO1 PE=1 SV=2
P08133|ANXA6_HUMAN	2	1	1	75873	Annexin A6 OS=Homo sapiens GN=ANXA6 PE=1 SV=3
P01008|ANT3_HUMAN	3	1	1	52602	Antithrombin-III OS=Homo sapiens GN=SERPINC1 PE=1 SV=1
Q9Y235|ABEC2_HUMAN	7	1	1	25703	C->U-editing enzyme APOBEC-2 OS=Homo sapiens GN=APOBEC2 PE=1 SV=1
P35221|CTNA1_HUMAN	3	1	1	100071	Catenin alpha-1 OS=Homo sapiens GN=CTNNA1 PE=1 SV=1
P17540|KCRS_HUMAN	6	1	1	47505	Creatine kinase S-type mitochondrial OS=Homo sapiens GN=CKMT2 PE=1 SV=2
P15924|DESP_HUMAN	1	1	1	331774	Desmoplakin OS=Homo sapiens GN=DSP PE=1 SV=3
P09622|DLDH_HUMAN	3	1	1	54177	Dihydrolipoyl dehydrogenase mitochondrial OS=Homo sapiens GN=DLD PE=1 SV=2
O60941|DTNB_HUMAN	2	1	1	71356	Dystrobrevin beta OS=Homo sapiens GN=DTNB PE=1 SV=1
Q12805|FBLN3_HUMAN	3	1	1	54641	EGF-containing fibulin-like extracellular matrix protein 1 OS=Homo sapiens GN=EFEMP1 PE=1 SV=2
Q9NZN4|EHD2_HUMAN	5	1	1	61162	EH domain-containing protein 2 OS=Homo sapiens GN=EHD2 PE=1 SV=2
P62495|ERF1_HUMAN	6	1	1	49031	Eukaryotic peptide chain release factor subunit 1 OS=Homo sapiens GN=ETF1 PE=1 SV=3
P20042|IF2B_HUMAN	5	1	1	38388	Eukaryotic translation initiation factor 2 subunit 2 OS=Homo sapiens GN=EIF2S2 PE=1 SV=2
P09972|ALDOC_HUMAN	4	1	1	39456	Fructose-bisphosphate aldolase C OS=Homo sapiens GN=ALDOC PE=1 SV=2
Q14568|HS902_HUMAN	3	1	1	39365	Heat shock protein HSP 90-alpha A2 OS=Homo sapiens GN=HSP90AA2P PE=1 SV=2
P07900|HS90A_HUMAN	1	1	1	84660	Heat shock protein HSP 90-alpha OS=Homo sapiens GN=HSP90AA1 PE=1 SV=5
P08238|HS90B_HUMAN	1	1	1	83264	Heat shock protein HSP 90-beta OS=Homo sapiens GN=HSP90AB1 PE=1 SV=4
Q99729|ROAA_HUMAN	3	1	1	36225	Heterogeneous nuclear ribonucleoprotein A/B OS=Homo sapiens GN=HNRNPAB PE=1 SV=2
Q14103|HNRPD_HUMAN	3	1	1	38434	Heterogeneous nuclear ribonucleoprotein D0 OS=Homo sapiens GN=HNRNPD PE=1 SV=1
O14979|HNRDL_HUMAN	2	1	1	46438	Heterogeneous nuclear ribonucleoprotein D-like OS=Homo sapiens GN=HNRNPDL PE=1 SV=3
O60506|HNRPQ_HUMAN	2	1	1	69603	Heterogeneous nuclear ribonucleoprotein Q OS=Homo sapiens GN=SYNCRIP PE=1 SV=2
O00479|HMGN4_HUMAN	17	1	1	9539	High mobility group nucleosome-binding domain-containing protein 4 OS=Homo sapiens GN=HMGN4 PE=1 SV=3
Q09028|RBBP4_HUMAN	4	1	1	47656	Histone-binding protein RBBP4 OS=Homo sapiens GN=RBBP4 PE=1 SV=3
Q16270|IBP7_HUMAN	8	1	1	29130	Insulin-like growth factor-binding protein 7 OS=Homo sapiens GN=IGFBP7 PE=1 SV=1
P11047|LAMC1_HUMAN	1	1	1	177602	Laminin subunit gamma-1 OS=Homo sapiens GN=LAMC1 PE=1 SV=3
P02144|MYG_HUMAN	10	1	1	17184	Myoglobin OS=Homo sapiens GN=MB PE=1 SV=2
O76041|NEBL_HUMAN	3	1	1	116453	Nebulette OS=Homo sapiens GN=NEBL PE=1 SV=1
Q0ZGT2|NEXN_HUMAN	2	1	1	80658	Nexilin OS=Homo sapiens GN=NEXN PE=1 SV=1
P67809|YBOX1_HUMAN	6	1	1	35924	Nuclease-sensitive element-binding protein 1 OS=Homo sapiens GN=YBX1 PE=1 SV=3
Q9NP74|PALMD_HUMAN	3	1	1	62758	Palmdelphin OS=Homo sapiens GN=PALMD PE=1 SV=1
Q9BRP8|PYM1_HUMAN	9	1	1	22656	Partner of Y14 and mago OS=Homo sapiens GN=PYM1 PE=1 SV=1
Q53GG5|PDLI3_HUMAN	5	1	1	39232	PDZ and LIM domain protein 3 OS=Homo sapiens GN=PDLIM3 PE=1 SV=1
P36955|PEDF_HUMAN	3	1	1	46312	Pigment epithelium-derived factor OS=Homo sapiens GN=SERPINF1 PE=1 SV=4
Q99584|S10AD_HUMAN	11	1	1	11471	Protein S100-A13 OS=Homo sapiens GN=S100A13 PE=1 SV=1
P26447|S10A4_HUMAN	11	1	1	11729	Protein S100-A4 OS=Homo sapiens GN=S100A4 PE=1 SV=1
Q8IWX7|UN45B_HUMAN	2	1	1	103733	Protein unc-45 homolog B OS=Homo sapiens GN=UNC45B PE=1 SV=1
Q58FF8|H90B2_HUMAN	2	1	1	44349	Putative heat shock protein HSP 90-beta 2 OS=Homo sapiens GN=HSP90AB2P PE=1 SV=2
P08559|ODPA_HUMAN	6	1	1	43296	Pyruvate dehydrogenase E1 component subunit alpha somatic form mitochondrial OS=Homo sapiens GN=PDHA1 PE=1 SV=3
Q86VV4|RNB3L_HUMAN	7	1	1	52211	Ran-binding protein 3-like OS=Homo sapiens GN=RANBP3L PE=1 SV=2
Q9UN86|G3BP2_HUMAN	3	1	1	54121	Ras GTPase-activating protein-binding protein 2 OS=Homo sapiens GN=G3BP2 PE=1 SV=2
Q01082|SPTB2_HUMAN	1	1	1	274608	Spectrin beta chain non-erythrocytic 1 OS=Homo sapiens GN=SPTBN1 PE=1 SV=2
O15061|SYNEM_HUMAN	2	1	1	172767	Synemin OS=Homo sapiens GN=SYNM PE=1 SV=2
Q9HBL0|TENS1_HUMAN	1	1	1	185700	Tensin-1 OS=Homo sapiens GN=TNS1 PE=1 SV=2
P40939|ECHA_HUMAN	2	1	1	83000	Trifunctional enzyme subunit alpha mitochondrial OS=Homo sapiens GN=HADHA PE=1 SV=2
		1142

## Sheet: Control_3_Soluble
Accession	Coverage (%) Sample 1	#Peptides	#Unique	Avg. Mass	Description
P68032|ACTC_HUMAN	91	94	1	42019	Actin alpha cardiac muscle 1 OS=Homo sapiens GN=ACTC1 PE=1 SV=1
P68133|ACTS_HUMAN	91	94	3	42051	Actin alpha skeletal muscle OS=Homo sapiens GN=ACTA1 PE=1 SV=1
P62736|ACTA_HUMAN	91	88	1	42009	Actin aortic smooth muscle OS=Homo sapiens GN=ACTA2 PE=1 SV=1
P63267|ACTH_HUMAN	86	85	1	41877	Actin gamma-enteric smooth muscle OS=Homo sapiens GN=ACTG2 PE=1 SV=1
Q14896|MYPC3_HUMAN	61	69	69	140762	Myosin-binding protein C cardiac-type OS=Homo sapiens GN=MYBPC3 PE=1 SV=4
P09493|TPM1_HUMAN	75	47	19	32709	Tropomyosin alpha-1 chain OS=Homo sapiens GN=TPM1 PE=1 SV=2
P63261|ACTG_HUMAN	84	43	7	41793	Actin cytoplasmic 2 OS=Homo sapiens GN=ACTG1 PE=1 SV=1
P45379|TNNT2_HUMAN	50	32	32	35924	Troponin T cardiac muscle OS=Homo sapiens GN=TNNT2 PE=1 SV=3
P07951|TPM2_HUMAN	50	31	10	32851	Tropomyosin beta chain OS=Homo sapiens GN=TPM2 PE=1 SV=1
P35609|ACTN2_HUMAN	41	29	24	103854	Alpha-actinin-2 OS=Homo sapiens GN=ACTN2 PE=1 SV=1
O75112|LDB3_HUMAN	52	29	29	77135	LIM domain-binding protein 3 OS=Homo sapiens GN=LDB3 PE=1 SV=2
P06753|TPM3_HUMAN	51	25	5	32950	Tropomyosin alpha-3 chain OS=Homo sapiens GN=TPM3 PE=1 SV=2
P12883|MYH7_HUMAN	15	24	22	223095	Myosin-7 OS=Homo sapiens GN=MYH7 PE=1 SV=5
Q6S8J3|POTEE_HUMAN	12	23	0	121363	POTE ankyrin domain family member E OS=Homo sapiens GN=POTEE PE=2 SV=3
P24752|THIL_HUMAN	50	20	20	45200	Acetyl-CoA acetyltransferase mitochondrial OS=Homo sapiens GN=ACAT1 PE=1 SV=1
Q562R1|ACTBL_HUMAN	35	20	2	42003	Beta-actin-like protein 2 OS=Homo sapiens GN=ACTBL2 PE=1 SV=2
P63316|TNNC1_HUMAN	78	20	20	18402	Troponin C slow skeletal and cardiac muscles OS=Homo sapiens GN=TNNC1 PE=1 SV=1
P11142|HSP7C_HUMAN	34	18	13	70898	Heat shock cognate 71 kDa protein OS=Homo sapiens GN=HSPA8 PE=1 SV=1
P19429|TNNI3_HUMAN	48	18	18	24008	Troponin I cardiac muscle OS=Homo sapiens GN=TNNI3 PE=1 SV=3
P06732|KCRM_HUMAN	54	15	11	43101	Creatine kinase M-type OS=Homo sapiens GN=CKM PE=1 SV=2
O75390|CISY_HUMAN	32	14	14	51712	Citrate synthase mitochondrial OS=Homo sapiens GN=CS PE=1 SV=2
P06396|GELS_HUMAN	28	14	14	85697	Gelsolin OS=Homo sapiens GN=GSN PE=1 SV=1
P0DMV8|HS71A_HUMAN	27	14	6	70052	Heat shock 70 kDa protein 1A OS=Homo sapiens GN=HSPA1A PE=1 SV=1
P0DMV9|HS71B_HUMAN	27	14	6	70052	Heat shock 70 kDa protein 1B OS=Homo sapiens GN=HSPA1B PE=1 SV=1
Q14315|FLNC_HUMAN	7	13	13	291020	Filamin-C OS=Homo sapiens GN=FLNC PE=1 SV=3
P07355|ANXA2_HUMAN	39	11	11	38604	Annexin A2 OS=Homo sapiens GN=ANXA2 PE=1 SV=2
Q05639|EF1A2_HUMAN	53	11	7	50470	Elongation factor 1-alpha 2 OS=Homo sapiens GN=EEF1A2 PE=1 SV=1
P04406|G3P_HUMAN	36	11	11	36053	Glyceraldehyde-3-phosphate dehydrogenase OS=Homo sapiens GN=GAPDH PE=1 SV=3
Q09666|AHNK_HUMAN	2	11	11	629114	Neuroblast differentiation-associated protein AHNAK OS=Homo sapiens GN=AHNAK PE=1 SV=2
Q96HC4|PDLI5_HUMAN	21	10	10	63945	PDZ and LIM domain protein 5 OS=Homo sapiens GN=PDLIM5 PE=1 SV=5
P22626|ROA2_HUMAN	28	9	8	37430	Heterogeneous nuclear ribonucleoproteins A2/B1 OS=Homo sapiens GN=HNRNPA2B1 PE=1 SV=2
P28289|TMOD1_HUMAN	42	9	9	40569	Tropomodulin-1 OS=Homo sapiens GN=TMOD1 PE=1 SV=1
O75521|ECI2_HUMAN	33	8	8	43585	Enoyl-CoA delta isomerase 2 mitochondrial OS=Homo sapiens GN=ECI2 PE=1 SV=4
P04075|ALDOA_HUMAN	28	8	8	39420	Fructose-bisphosphate aldolase A OS=Homo sapiens GN=ALDOA PE=1 SV=2
P34931|HS71L_HUMAN	13	8	0	70375	Heat shock 70 kDa protein 1-like OS=Homo sapiens GN=HSPA1L PE=1 SV=2
P35579|MYH9_HUMAN	5	7	6	226530	Myosin-9 OS=Homo sapiens GN=MYH9 PE=1 SV=4
P61981|1433G_HUMAN	26	6	5	28303	14-3-3 protein gamma OS=Homo sapiens GN=YWHAG PE=1 SV=2
O43707|ACTN4_HUMAN	7	6	1	104854	Alpha-actinin-4 OS=Homo sapiens GN=ACTN4 PE=1 SV=2
P69905|HBA_HUMAN	65	6	6	15258	Hemoglobin subunit alpha OS=Homo sapiens GN=HBA1 PE=1 SV=2
O00151|PDLI1_HUMAN	25	6	6	36072	PDZ and LIM domain protein 1 OS=Homo sapiens GN=PDLIM1 PE=1 SV=4
P12277|KCRB_HUMAN	18	5	1	42644	Creatine kinase B-type OS=Homo sapiens GN=CKB PE=1 SV=1
P68104|EF1A1_HUMAN	23	5	1	50141	Elongation factor 1-alpha 1 OS=Homo sapiens GN=EEF1A1 PE=1 SV=1
P21333|FLNA_HUMAN	3	5	5	280737	Filamin-A OS=Homo sapiens GN=FLNA PE=1 SV=4
Q14192|FHL2_HUMAN	25	5	5	32193	Four and a half LIM domains protein 2 OS=Homo sapiens GN=FHL2 PE=1 SV=3
P17066|HSP76_HUMAN	8	5	0	71028	Heat shock 70 kDa protein 6 OS=Homo sapiens GN=HSPA6 PE=1 SV=2
O14558|HSPB6_HUMAN	44	5	5	17136	Heat shock protein beta-6 OS=Homo sapiens GN=HSPB6 PE=1 SV=2
P68871|HBB_HUMAN	47	5	5	15998	Hemoglobin subunit beta OS=Homo sapiens GN=HBB PE=1 SV=2
P61978|HNRPK_HUMAN	18	5	5	50976	Heterogeneous nuclear ribonucleoprotein K OS=Homo sapiens GN=HNRNPK PE=1 SV=1
P08590|MYL3_HUMAN	33	5	4	21932	Myosin light chain 3 OS=Homo sapiens GN=MYL3 PE=1 SV=3
O60237|MYPT2_HUMAN	6	5	5	110404	Protein phosphatase 1 regulatory subunit 12B OS=Homo sapiens GN=PPP1R12B PE=1 SV=2
P62258|1433E_HUMAN	20	4	3	29174	14-3-3 protein epsilon OS=Homo sapiens GN=YWHAE PE=1 SV=1
P11021|GRP78_HUMAN	9	4	2	72333	78 kDa glucose-regulated protein OS=Homo sapiens GN=HSPA5 PE=1 SV=2
O95817|BAG3_HUMAN	11	4	4	61595	BAG family molecular chaperone regulator 3 OS=Homo sapiens GN=BAG3 PE=1 SV=3
P50461|CSRP3_HUMAN	41	4	4	20969	Cysteine and glycine-rich protein 3 OS=Homo sapiens GN=CSRP3 PE=1 SV=1
P17661|DESM_HUMAN	9	4	4	53536	Desmin OS=Homo sapiens GN=DES PE=1 SV=3
P0DOX5|IGG1_HUMAN	10	4	4	49330	Immunoglobulin gamma-1 heavy chain OS=Homo sapiens PE=1 SV=1
P01857|IGHG1_HUMAN	13	4	4	36106	Immunoglobulin heavy constant gamma 1 OS=Homo sapiens GN=IGHG1 PE=1 SV=1
P51884|LUM_HUMAN	13	4	4	38429	Lumican OS=Homo sapiens GN=LUM PE=1 SV=2
Q9UKX3|MYH13_HUMAN	3	4	1	223603	Myosin-13 OS=Homo sapiens GN=MYH13 PE=2 SV=2
P18206|VINC_HUMAN	8	4	4	123799	Vinculin OS=Homo sapiens GN=VCL PE=1 SV=4
P31946|1433B_HUMAN	17	3	2	28082	14-3-3 protein beta/alpha OS=Homo sapiens GN=YWHAB PE=1 SV=3
P63104|1433Z_HUMAN	18	3	2	27745	14-3-3 protein zeta/delta OS=Homo sapiens GN=YWHAZ PE=1 SV=1
O95831|AIFM1_HUMAN	9	3	3	66901	Apoptosis-inducing factor 1 mitochondrial OS=Homo sapiens GN=AIFM1 PE=1 SV=1
Q92499|DDX1_HUMAN	9	3	3	82432	ATP-dependent RNA helicase DDX1 OS=Homo sapiens GN=DDX1 PE=1 SV=2
P99999|CYC_HUMAN	28	3	3	11749	Cytochrome c OS=Homo sapiens GN=CYCS PE=1 SV=2
P07585|PGS2_HUMAN	10	3	3	39747	Decorin OS=Homo sapiens GN=DCN PE=1 SV=1
P09382|LEG1_HUMAN	26	3	3	14716	Galectin-1 OS=Homo sapiens GN=LGALS1 PE=1 SV=2
P51991|ROA3_HUMAN	9	3	2	39595	Heterogeneous nuclear ribonucleoprotein A3 OS=Homo sapiens GN=HNRNPA3 PE=1 SV=2
P01861|IGHG4_HUMAN	9	3	3	35941	Immunoglobulin heavy constant gamma 4 OS=Homo sapiens GN=IGHG4 PE=1 SV=1
P27816|MAP4_HUMAN	3	3	3	121005	Microtubule-associated protein 4 OS=Homo sapiens GN=MAP4 PE=1 SV=3
P54296|MYOM2_HUMAN	4	3	3	164896	Myomesin-2 OS=Homo sapiens GN=MYOM2 PE=1 SV=2
P60660|MYL6_HUMAN	26	3	2	16930	Myosin light polypeptide 6 OS=Homo sapiens GN=MYL6 PE=1 SV=2
P10916|MLRV_HUMAN	17	3	3	18789	Myosin regulatory light chain 2 ventricular/cardiac muscle isoform OS=Homo sapiens GN=MYL2 PE=1 SV=3
E9PAV3|NACAM_HUMAN	2	3	3	205419	Nascent polypeptide-associated complex subunit alpha muscle-specific form OS=Homo sapiens GN=NACA PE=1 SV=1
P23297|S10A1_HUMAN	38	3	3	10546	Protein S100-A1 OS=Homo sapiens GN=S100A1 PE=1 SV=2
Q9BX66|SRBS1_HUMAN	3	3	3	142513	Sorbin and SH3 domain-containing protein 1 OS=Homo sapiens GN=SORBS1 PE=1 SV=3
P35443|TSP4_HUMAN	4	3	3	105869	Thrombospondin-4 OS=Homo sapiens GN=THBS4 PE=1 SV=2
P27348|1433T_HUMAN	10	2	1	27764	14-3-3 protein theta OS=Homo sapiens GN=YWHAQ PE=1 SV=1
Q9Y305|ACOT9_HUMAN	5	2	2	49902	Acyl-coenzyme A thioesterase 9 mitochondrial OS=Homo sapiens GN=ACOT9 PE=1 SV=2
P08133|ANXA6_HUMAN	5	2	2	75873	Annexin A6 OS=Homo sapiens GN=ANXA6 PE=1 SV=3
Q8N3K9|CMYA5_HUMAN	1	2	2	449215	Cardiomyopathy-associated protein 5 OS=Homo sapiens GN=CMYA5 PE=1 SV=3
P52943|CRIP2_HUMAN	16	2	2	22493	Cysteine-rich protein 2 OS=Homo sapiens GN=CRIP2 PE=1 SV=1
Q12805|FBLN3_HUMAN	3	2	2	54641	EGF-containing fibulin-like extracellular matrix protein 1 OS=Homo sapiens GN=EFEMP1 PE=1 SV=2
Q13642|FHL1_HUMAN	7	2	2	36263	Four and a half LIM domains protein 1 OS=Homo sapiens GN=FHL1 PE=1 SV=4
P09651|ROA1_HUMAN	5	2	1	38747	Heterogeneous nuclear ribonucleoprotein A1 OS=Homo sapiens GN=HNRNPA1 PE=1 SV=5
Q32P51|RA1L2_HUMAN	5	2	1	34225	Heterogeneous nuclear ribonucleoprotein A1-like 2 OS=Homo sapiens GN=HNRNPA1L2 PE=2 SV=2
Q00839|HNRPU_HUMAN	3	2	2	90585	Heterogeneous nuclear ribonucleoprotein U OS=Homo sapiens GN=HNRNPU PE=1 SV=6
P43243|MATR3_HUMAN	5	2	2	94623	Matrin-3 OS=Homo sapiens GN=MATR3 PE=1 SV=2
P02144|MYG_HUMAN	19	2	2	17184	Myoglobin OS=Homo sapiens GN=MB PE=1 SV=2
Q96Q06|PLIN4_HUMAN	4	2	2	134431	Perilipin-4 OS=Homo sapiens GN=PLIN4 PE=1 SV=2
Q99959|PKP2_HUMAN	3	2	1	97415	Plakophilin-2 OS=Homo sapiens GN=PKP2 PE=1 SV=2
P22061|PIMT_HUMAN	23	2	2	24636	Protein-L-isoaspartate(D-aspartate) O-methyltransferase OS=Homo sapiens GN=PCMT1 PE=1 SV=4
P08559|ODPA_HUMAN	10	2	2	43296	Pyruvate dehydrogenase E1 component subunit alpha somatic form mitochondrial OS=Homo sapiens GN=PDHA1 PE=1 SV=3
P35637|FUS_HUMAN	5	2	2	53426	RNA-binding protein FUS OS=Homo sapiens GN=FUS PE=1 SV=1
Q86TD4|SRCA_HUMAN	3	2	2	100788	Sarcalumenin OS=Homo sapiens GN=SRL PE=2 SV=2
P02768|ALBU_HUMAN	4	2	2	69367	Serum albumin OS=Homo sapiens GN=ALB PE=1 SV=2
O94875|SRBS2_HUMAN	3	2	2	124107	Sorbin and SH3 domain-containing protein 2 OS=Homo sapiens GN=SORBS2 PE=1 SV=3
P38646|GRP75_HUMAN	3	2	2	73681	Stress-70 protein mitochondrial OS=Homo sapiens GN=HSPA9 PE=1 SV=2
Q07157|ZO1_HUMAN	2	2	2	195457	Tight junction protein ZO-1 OS=Homo sapiens GN=TJP1 PE=1 SV=3
Q99798|ACON_HUMAN	2	1	1	85425	Aconitate hydratase mitochondrial OS=Homo sapiens GN=ACO2 PE=1 SV=2
P06733|ENOA_HUMAN	2	1	1	47169	Alpha-enolase OS=Homo sapiens GN=ENO1 PE=1 SV=2
P01008|ANT3_HUMAN	3	1	1	52602	Antithrombin-III OS=Homo sapiens GN=SERPINC1 PE=1 SV=1
O43491|E41L2_HUMAN	2	1	1	112588	Band 4.1-like protein 2 OS=Homo sapiens GN=EPB41L2 PE=1 SV=1
Q9Y235|ABEC2_HUMAN	7	1	1	25703	C->U-editing enzyme APOBEC-2 OS=Homo sapiens GN=APOBEC2 PE=1 SV=1
P55290|CAD13_HUMAN	2	1	1	78287	Cadherin-13 OS=Homo sapiens GN=CDH13 PE=1 SV=1
P35221|CTNA1_HUMAN	3	1	1	100071	Catenin alpha-1 OS=Homo sapiens GN=CTNNA1 PE=1 SV=1
P23528|COF1_HUMAN	7	1	1	18502	Cofilin-1 OS=Homo sapiens GN=CFL1 PE=1 SV=3
Q9Y281|COF2_HUMAN	7	1	1	18737	Cofilin-2 OS=Homo sapiens GN=CFL2 PE=1 SV=1
P17540|KCRS_HUMAN	6	1	1	47505	Creatine kinase S-type mitochondrial OS=Homo sapiens GN=CKMT2 PE=1 SV=2
P14854|CX6B1_HUMAN	21	1	1	10192	Cytochrome c oxidase subunit 6B1 OS=Homo sapiens GN=COX6B1 PE=1 SV=2
Q13011|ECH1_HUMAN	5	1	1	35816	Delta(3 5)-Delta(2 4)-dienoyl-CoA isomerase mitochondrial OS=Homo sapiens GN=ECH1 PE=1 SV=2
P15924|DESP_HUMAN	1	1	1	331774	Desmoplakin OS=Homo sapiens GN=DSP PE=1 SV=3
P09622|DLDH_HUMAN	3	1	1	54177	Dihydrolipoyl dehydrogenase mitochondrial OS=Homo sapiens GN=DLD PE=1 SV=2
O60941|DTNB_HUMAN	2	1	1	71356	Dystrobrevin beta OS=Homo sapiens GN=DTNB PE=1 SV=1
Q9NZN4|EHD2_HUMAN	5	1	1	61162	EH domain-containing protein 2 OS=Homo sapiens GN=EHD2 PE=1 SV=2
P02671|FIBA_HUMAN	2	1	1	94973	Fibrinogen alpha chain OS=Homo sapiens GN=FGA PE=1 SV=2
P09972|ALDOC_HUMAN	4	1	1	39456	Fructose-bisphosphate aldolase C OS=Homo sapiens GN=ALDOC PE=1 SV=2
Q14568|HS902_HUMAN	3	1	1	39365	Heat shock protein HSP 90-alpha A2 OS=Homo sapiens GN=HSP90AA2P PE=1 SV=2
P07900|HS90A_HUMAN	1	1	1	84660	Heat shock protein HSP 90-alpha OS=Homo sapiens GN=HSP90AA1 PE=1 SV=5
P08238|HS90B_HUMAN	1	1	1	83264	Heat shock protein HSP 90-beta OS=Homo sapiens GN=HSP90AB1 PE=1 SV=4
Q99729|ROAA_HUMAN	3	1	1	36225	Heterogeneous nuclear ribonucleoprotein A/B OS=Homo sapiens GN=HNRNPAB PE=1 SV=2
Q14103|HNRPD_HUMAN	3	1	1	38434	Heterogeneous nuclear ribonucleoprotein D0 OS=Homo sapiens GN=HNRNPD PE=1 SV=1
O14979|HNRDL_HUMAN	2	1	1	46438	Heterogeneous nuclear ribonucleoprotein D-like OS=Homo sapiens GN=HNRNPDL PE=1 SV=3
O60506|HNRPQ_HUMAN	2	1	1	69603	Heterogeneous nuclear ribonucleoprotein Q OS=Homo sapiens GN=SYNCRIP PE=1 SV=2
O00479|HMGN4_HUMAN	17	1	1	9539	High mobility group nucleosome-binding domain-containing protein 4 OS=Homo sapiens GN=HMGN4 PE=1 SV=3
Q16270|IBP7_HUMAN	8	1	1	29130	Insulin-like growth factor-binding protein 7 OS=Homo sapiens GN=IGFBP7 PE=1 SV=1
P48735|IDHP_HUMAN	3	1	1	50909	Isocitrate dehydrogenase [NADP] mitochondrial OS=Homo sapiens GN=IDH2 PE=1 SV=2
P11047|LAMC1_HUMAN	1	1	1	177602	Laminin subunit gamma-1 OS=Homo sapiens GN=LAMC1 PE=1 SV=3
O76041|NEBL_HUMAN	3	1	1	116453	Nebulette OS=Homo sapiens GN=NEBL PE=1 SV=1
Q0ZGT2|NEXN_HUMAN	2	1	1	80658	Nexilin OS=Homo sapiens GN=NEXN PE=1 SV=1
Q9NP74|PALMD_HUMAN	3	1	1	62758	Palmdelphin OS=Homo sapiens GN=PALMD PE=1 SV=1
Q9BRP8|PYM1_HUMAN	9	1	1	22656	Partner of Y14 and mago OS=Homo sapiens GN=PYM1 PE=1 SV=1
Q53GG5|PDLI3_HUMAN	5	1	1	39232	PDZ and LIM domain protein 3 OS=Homo sapiens GN=PDLIM3 PE=1 SV=1
P26447|S10A4_HUMAN	11	1	1	11729	Protein S100-A4 OS=Homo sapiens GN=S100A4 PE=1 SV=1
Q58FF8|H90B2_HUMAN	2	1	1	44349	Putative heat shock protein HSP 90-beta 2 OS=Homo sapiens GN=HSP90AB2P PE=1 SV=2
Q9UN86|G3BP2_HUMAN	3	1	1	54121	Ras GTPase-activating protein-binding protein 2 OS=Homo sapiens GN=G3BP2 PE=1 SV=2
Q15404|RSU1_HUMAN	9	1	1	31540	Ras suppressor protein 1 OS=Homo sapiens GN=RSU1 PE=1 SV=3
P38159|RBMX_HUMAN	3	1	1	42332	RNA-binding motif protein X chromosome OS=Homo sapiens GN=RBMX PE=1 SV=3
Q9Y5S2|MRCKB_HUMAN	1	1	1	194314	Serine/threonine-protein kinase MRCK beta OS=Homo sapiens GN=CDC42BPB PE=1 SV=2
Q01082|SPTB2_HUMAN	1	1	1	274608	Spectrin beta chain non-erythrocytic 1 OS=Homo sapiens GN=SPTBN1 PE=1 SV=2
Q9H987|SYP2L_HUMAN	1	1	1	102481	Synaptopodin 2-like protein OS=Homo sapiens GN=SYNPO2L PE=2 SV=3
O15061|SYNEM_HUMAN	2	1	1	172767	Synemin OS=Homo sapiens GN=SYNM PE=1 SV=2
P40939|ECHA_HUMAN	2	1	1	83000	Trifunctional enzyme subunit alpha mitochondrial OS=Homo sapiens GN=HADHA PE=1 SV=2
		1249

## Sheet: Tx_1_Soluble
Accession	Coverage (%)	#Peptides	#Unique	Avg. Mass	Description
Q14896|MYPC3_HUMAN	70	87	87	140762	Myosin-binding protein C cardiac-type OS=Homo sapiens GN=MYBPC3 PE=1 SV=4
P68032|ACTC_HUMAN	90	70	1	42019	Actin alpha cardiac muscle 1 OS=Homo sapiens GN=ACTC1 PE=1 SV=1
P68133|ACTS_HUMAN	90	68	2	42051	Actin alpha skeletal muscle OS=Homo sapiens GN=ACTA1 PE=1 SV=1
P62736|ACTA_HUMAN	90	67	2	42009	Actin aortic smooth muscle OS=Homo sapiens GN=ACTA2 PE=1 SV=1
P35609|ACTN2_HUMAN	67	66	48	103854	Alpha-actinin-2 OS=Homo sapiens GN=ACTN2 PE=1 SV=1
P60709|ACTB_HUMAN	75	38	8	41737	Actin cytoplasmic 1 OS=Homo sapiens GN=ACTB PE=1 SV=1
P0DMV8|HS71A_HUMAN	60	37	11	70052	Heat shock 70 kDa protein 1A OS=Homo sapiens GN=HSPA1A PE=1 SV=1
P0DMV9|HS71B_HUMAN	60	37	11	70052	Heat shock 70 kDa protein 1B OS=Homo sapiens GN=HSPA1B PE=1 SV=1
O95817|BAG3_HUMAN	62	34	34	61595	BAG family molecular chaperone regulator 3 OS=Homo sapiens GN=BAG3 PE=1 SV=3
P11142|HSP7C_HUMAN	55	34	18	70898	Heat shock cognate 71 kDa protein OS=Homo sapiens GN=HSPA8 PE=1 SV=1
P09493|TPM1_HUMAN	59	33	14	32709	Tropomyosin alpha-1 chain OS=Homo sapiens GN=TPM1 PE=1 SV=2
O75112|LDB3_HUMAN	52	31	31	77135	LIM domain-binding protein 3 OS=Homo sapiens GN=LDB3 PE=1 SV=2
P24752|THIL_HUMAN	55	27	27	45200	Acetyl-CoA acetyltransferase mitochondrial OS=Homo sapiens GN=ACAT1 PE=1 SV=1
P45379|TNNT2_HUMAN	46	25	25	35924	Troponin T cardiac muscle OS=Homo sapiens GN=TNNT2 PE=1 SV=3
Q562R1|ACTBL_HUMAN	43	22	2	42003	Beta-actin-like protein 2 OS=Homo sapiens GN=ACTBL2 PE=1 SV=2
P34931|HS71L_HUMAN	34	22	0	70375	Heat shock 70 kDa protein 1-like OS=Homo sapiens GN=HSPA1L PE=1 SV=2
P07951|TPM2_HUMAN	44	22	9	32851	Tropomyosin beta chain OS=Homo sapiens GN=TPM2 PE=1 SV=1
P12814|ACTN1_HUMAN	20	21	2	103058	Alpha-actinin-1 OS=Homo sapiens GN=ACTN1 PE=1 SV=2
Q14315|FLNC_HUMAN	11	20	20	291020	Filamin-C OS=Homo sapiens GN=FLNC PE=1 SV=3
P63316|TNNC1_HUMAN	76	20	20	18402	Troponin C slow skeletal and cardiac muscles OS=Homo sapiens GN=TNNC1 PE=1 SV=1
Q702N8|XIRP1_HUMAN	18	20	20	198559	Xin actin-binding repeat-containing protein 1 OS=Homo sapiens GN=XIRP1 PE=1 SV=1
P54652|HSP72_HUMAN	32	18	1	70021	Heat shock-related 70 kDa protein 2 OS=Homo sapiens GN=HSPA2 PE=1 SV=1
P19429|TNNI3_HUMAN	48	18	18	24008	Troponin I cardiac muscle OS=Homo sapiens GN=TNNI3 PE=1 SV=3
P06732|KCRM_HUMAN	54	17	17	43101	Creatine kinase M-type OS=Homo sapiens GN=CKM PE=1 SV=2
P06753|TPM3_HUMAN	32	16	1	32950	Tropomyosin alpha-3 chain OS=Homo sapiens GN=TPM3 PE=1 SV=2
P52179|MYOM1_HUMAN	11	15	15	187625	Myomesin-1 OS=Homo sapiens GN=MYOM1 PE=1 SV=2
P17661|DESM_HUMAN	19	14	14	53536	Desmin OS=Homo sapiens GN=DES PE=1 SV=3
P17066|HSP76_HUMAN	25	14	0	71028	Heat shock 70 kDa protein 6 OS=Homo sapiens GN=HSPA6 PE=1 SV=2
O75390|CISY_HUMAN	35	13	13	51712	Citrate synthase mitochondrial OS=Homo sapiens GN=CS PE=1 SV=2
Q09666|AHNK_HUMAN	3	12	12	629114	Neuroblast differentiation-associated protein AHNAK OS=Homo sapiens GN=AHNAK PE=1 SV=2
P22626|ROA2_HUMAN	32	11	10	37430	Heterogeneous nuclear ribonucleoproteins A2/B1 OS=Homo sapiens GN=HNRNPA2B1 PE=1 SV=2
Q96HC4|PDLI5_HUMAN	20	11	11	63945	PDZ and LIM domain protein 5 OS=Homo sapiens GN=PDLIM5 PE=1 SV=5
Q9H987|SYP2L_HUMAN	17	11	11	102481	Synaptopodin 2-like protein OS=Homo sapiens GN=SYNPO2L PE=2 SV=3
O00151|PDLI1_HUMAN	43	10	10	36072	PDZ and LIM domain protein 1 OS=Homo sapiens GN=PDLIM1 PE=1 SV=4
Q13813|SPTN1_HUMAN	7	9	9	284538	Spectrin alpha chain non-erythrocytic 1 OS=Homo sapiens GN=SPTAN1 PE=1 SV=3
P04406|G3P_HUMAN	39	8	8	36053	Glyceraldehyde-3-phosphate dehydrogenase OS=Homo sapiens GN=GAPDH PE=1 SV=3
O14558|HSPB6_HUMAN	66	8	8	17136	Heat shock protein beta-6 OS=Homo sapiens GN=HSPB6 PE=1 SV=2
P11021|GRP78_HUMAN	14	7	4	72333	78 kDa glucose-regulated protein OS=Homo sapiens GN=HSPA5 PE=1 SV=2
P07355|ANXA2_HUMAN	22	7	7	38604	Annexin A2 OS=Homo sapiens GN=ANXA2 PE=1 SV=2
Q05639|EF1A2_HUMAN	29	7	7	50470	Elongation factor 1-alpha 2 OS=Homo sapiens GN=EEF1A2 PE=1 SV=1
Q14192|FHL2_HUMAN	36	7	7	32193	Four and a half LIM domains protein 2 OS=Homo sapiens GN=FHL2 PE=1 SV=3
P09382|LEG1_HUMAN	67	7	7	14716	Galectin-1 OS=Homo sapiens GN=LGALS1 PE=1 SV=2
P35579|MYH9_HUMAN	5	7	7	226530	Myosin-9 OS=Homo sapiens GN=MYH9 PE=1 SV=4
Q9NPC6|MYOZ2_HUMAN	37	7	7	29898	Myozenin-2 OS=Homo sapiens GN=MYOZ2 PE=1 SV=1
A6NMY6|AXA2L_HUMAN	22	7	7	38659	Putative annexin A2-like protein OS=Homo sapiens GN=ANXA2P2 PE=5 SV=2
P61981|1433G_HUMAN	29	6	5	28303	14-3-3 protein gamma OS=Homo sapiens GN=YWHAG PE=1 SV=2
P98160|PGBM_HUMAN	2	6	6	468835	Basement membrane-specific heparan sulfate proteoglycan core protein OS=Homo sapiens GN=HSPG2 PE=1 SV=4
P50461|CSRP3_HUMAN	41	6	6	20969	Cysteine and glycine-rich protein 3 OS=Homo sapiens GN=CSRP3 PE=1 SV=1
P62258|1433E_HUMAN	24	5	4	29174	14-3-3 protein epsilon OS=Homo sapiens GN=YWHAE PE=1 SV=1
O95831|AIFM1_HUMAN	13	5	5	66901	Apoptosis-inducing factor 1 mitochondrial OS=Homo sapiens GN=AIFM1 PE=1 SV=1
P07585|PGS2_HUMAN	16	5	5	39747	Decorin OS=Homo sapiens GN=DCN PE=1 SV=1
P21333|FLNA_HUMAN	3	5	5	280737	Filamin-A OS=Homo sapiens GN=FLNA PE=1 SV=4
P04075|ALDOA_HUMAN	27	5	4	39420	Fructose-bisphosphate aldolase A OS=Homo sapiens GN=ALDOA PE=1 SV=2
P08590|MYL3_HUMAN	33	5	4	21932	Myosin light chain 3 OS=Homo sapiens GN=MYL3 PE=1 SV=3
O60237|MYPT2_HUMAN	7	5	5	110404	Protein phosphatase 1 regulatory subunit 12B OS=Homo sapiens GN=PPP1R12B PE=1 SV=2
O94875|SRBS2_HUMAN	6	5	5	124107	Sorbin and SH3 domain-containing protein 2 OS=Homo sapiens GN=SORBS2 PE=1 SV=3
Q9UMS6|SYNP2_HUMAN	5	5	5	117514	Synaptopodin-2 OS=Homo sapiens GN=SYNPO2 PE=1 SV=2
O15061|SYNEM_HUMAN	6	5	5	172767	Synemin OS=Homo sapiens GN=SYNM PE=1 SV=2
P18206|VINC_HUMAN	9	5	5	123799	Vinculin OS=Homo sapiens GN=VCL PE=1 SV=4
O75521|ECI2_HUMAN	21	4	4	43585	Enoyl-CoA delta isomerase 2 mitochondrial OS=Homo sapiens GN=ECI2 PE=1 SV=4
P61978|HNRPK_HUMAN	18	4	4	50976	Heterogeneous nuclear ribonucleoprotein K OS=Homo sapiens GN=HNRNPK PE=1 SV=1
P07910|HNRPC_HUMAN	16	4	4	33670	Heterogeneous nuclear ribonucleoproteins C1/C2 OS=Homo sapiens GN=HNRNPC PE=1 SV=4
P51884|LUM_HUMAN	12	4	4	38429	Lumican OS=Homo sapiens GN=LUM PE=1 SV=2
P54296|MYOM2_HUMAN	5	4	4	164896	Myomesin-2 OS=Homo sapiens GN=MYOM2 PE=1 SV=2
P60660|MYL6_HUMAN	19	4	3	16930	Myosin light polypeptide 6 OS=Homo sapiens GN=MYL6 PE=1 SV=2
P23297|S10A1_HUMAN	40	4	4	10546	Protein S100-A1 OS=Homo sapiens GN=S100A1 PE=1 SV=2
P11177|ODPB_HUMAN	15	4	4	39233	Pyruvate dehydrogenase E1 component subunit beta mitochondrial OS=Homo sapiens GN=PDHB PE=1 SV=3
Q9BX66|SRBS1_HUMAN	3	4	4	142513	Sorbin and SH3 domain-containing protein 1 OS=Homo sapiens GN=SORBS1 PE=1 SV=3
P38646|GRP75_HUMAN	6	4	3	73681	Stress-70 protein mitochondrial OS=Homo sapiens GN=HSPA9 PE=1 SV=2
P08670|VIME_HUMAN	12	4	4	53652	Vimentin OS=Homo sapiens GN=VIM PE=1 SV=4
P31946|1433B_HUMAN	15	3	1	28082	14-3-3 protein beta/alpha OS=Homo sapiens GN=YWHAB PE=1 SV=3
P27348|1433T_HUMAN	15	3	1	27764	14-3-3 protein theta OS=Homo sapiens GN=YWHAQ PE=1 SV=1
P63104|1433Z_HUMAN	15	3	1	27745	14-3-3 protein zeta/delta OS=Homo sapiens GN=YWHAZ PE=1 SV=1
Q02218|ODO1_HUMAN	5	3	3	115935	2-oxoglutarate dehydrogenase mitochondrial OS=Homo sapiens GN=OGDH PE=1 SV=3
P06733|ENOA_HUMAN	9	3	3	47169	Alpha-enolase OS=Homo sapiens GN=ENO1 PE=1 SV=2
P52943|CRIP2_HUMAN	16	3	3	22493	Cysteine-rich protein 2 OS=Homo sapiens GN=CRIP2 PE=1 SV=1
P15924|DESP_HUMAN	2	3	3	331774	Desmoplakin OS=Homo sapiens GN=DSP PE=1 SV=3
P06396|GELS_HUMAN	7	3	3	85697	Gelsolin OS=Homo sapiens GN=GSN PE=1 SV=1
Q9UBY9|HSPB7_HUMAN	29	3	3	18611	Heat shock protein beta-7 OS=Homo sapiens GN=HSPB7 PE=1 SV=1
Q9UJY1|HSPB8_HUMAN	15	3	3	21604	Heat shock protein beta-8 OS=Homo sapiens GN=HSPB8 PE=1 SV=1
P07900|HS90A_HUMAN	4	3	3	84660	Heat shock protein HSP 90-alpha OS=Homo sapiens GN=HSP90AA1 PE=1 SV=5
P08238|HS90B_HUMAN	4	3	3	83264	Heat shock protein HSP 90-beta OS=Homo sapiens GN=HSP90AB1 PE=1 SV=4
P51991|ROA3_HUMAN	9	3	2	39595	Heterogeneous nuclear ribonucleoprotein A3 OS=Homo sapiens GN=HNRNPA3 PE=1 SV=2
P10916|MLRV_HUMAN	19	3	3	18789	Myosin regulatory light chain 2 ventricular/cardiac muscle isoform OS=Homo sapiens GN=MYL2 PE=1 SV=3
E9PAV3|NACAM_HUMAN	2	3	3	205419	Nascent polypeptide-associated complex subunit alpha muscle-specific form OS=Homo sapiens GN=NACA PE=1 SV=1
Q99959|PKP2_HUMAN	5	3	3	97415	Plakophilin-2 OS=Homo sapiens GN=PKP2 PE=1 SV=2
P21980|TGM2_HUMAN	7	3	3	77329	Protein-glutamine gamma-glutamyltransferase 2 OS=Homo sapiens GN=TGM2 PE=1 SV=2
Q9Y305|ACOT9_HUMAN	8	2	2	49902	Acyl-coenzyme A thioesterase 9 mitochondrial OS=Homo sapiens GN=ACOT9 PE=1 SV=2
Q13424|SNTA1_HUMAN	6	2	2	53895	Alpha-1-syntrophin OS=Homo sapiens GN=SNTA1 PE=1 SV=1
P08237|PFKAM_HUMAN	6	2	2	85183	ATP-dependent 6-phosphofructokinase muscle type OS=Homo sapiens GN=PFKM PE=1 SV=2
P99999|CYC_HUMAN	14	2	2	11749	Cytochrome c OS=Homo sapiens GN=CYCS PE=1 SV=2
P14854|CX6B1_HUMAN	34	2	2	10192	Cytochrome c oxidase subunit 6B1 OS=Homo sapiens GN=COX6B1 PE=1 SV=2
Q13011|ECH1_HUMAN	7	2	2	35816	Delta(3 5)-Delta(2 4)-dienoyl-CoA isomerase mitochondrial OS=Homo sapiens GN=ECH1 PE=1 SV=2
P11532|DMD_HUMAN	1	2	2	426751	Dystrophin OS=Homo sapiens GN=DMD PE=1 SV=3
Q13642|FHL1_HUMAN	7	2	2	36263	Four and a half LIM domains protein 1 OS=Homo sapiens GN=FHL1 PE=1 SV=4
P09972|ALDOC_HUMAN	14	2	1	39456	Fructose-bisphosphate aldolase C OS=Homo sapiens GN=ALDOC PE=1 SV=2
Q14103|HNRPD_HUMAN	12	2	1	38434	Heterogeneous nuclear ribonucleoprotein D0 OS=Homo sapiens GN=HNRNPD PE=1 SV=1
O14979|HNRDL_HUMAN	6	2	1	46438	Heterogeneous nuclear ribonucleoprotein D-like OS=Homo sapiens GN=HNRNPDL PE=1 SV=3
P16403|H12_HUMAN	11	2	2	21365	Histone H1.2 OS=Homo sapiens GN=HIST1H1C PE=1 SV=2
P16402|H13_HUMAN	11	2	2	22350	Histone H1.3 OS=Homo sapiens GN=HIST1H1D PE=1 SV=2
P10412|H14_HUMAN	11	2	2	21865	Histone H1.4 OS=Homo sapiens GN=HIST1H1E PE=1 SV=2
Q6YN16|HSDL2_HUMAN	9	2	2	45395	Hydroxysteroid dehydrogenase-like protein 2 OS=Homo sapiens GN=HSDL2 PE=1 SV=1
P11047|LAMC1_HUMAN	2	2	2	177602	Laminin subunit gamma-1 OS=Homo sapiens GN=LAMC1 PE=1 SV=3
P43243|MATR3_HUMAN	5	2	2	94623	Matrin-3 OS=Homo sapiens GN=MATR3 PE=1 SV=2
Q5VWP3|MLIP_HUMAN	6	2	2	50429	Muscular LMNA-interacting protein OS=Homo sapiens GN=MLIP PE=1 SV=3
P12883|MYH7_HUMAN	2	2	2	223095	Myosin-7 OS=Homo sapiens GN=MYH7 PE=1 SV=5
O76041|NEBL_HUMAN	3	2	2	116453	Nebulette OS=Homo sapiens GN=NEBL PE=1 SV=1
P35637|FUS_HUMAN	4	2	2	53426	RNA-binding protein FUS OS=Homo sapiens GN=FUS PE=1 SV=1
Q92804|RBP56_HUMAN	4	2	2	61830	TATA-binding protein-associated factor 2N OS=Homo sapiens GN=TAF15 PE=1 SV=1
P30048|PRDX3_HUMAN	18	2	2	27693	Thioredoxin-dependent peroxide reductase mitochondrial OS=Homo sapiens GN=PRDX3 PE=1 SV=3
P35443|TSP4_HUMAN	4	2	2	105869	Thrombospondin-4 OS=Homo sapiens GN=THBS4 PE=1 SV=2
P28289|TMOD1_HUMAN	6	2	2	40569	Tropomodulin-1 OS=Homo sapiens GN=TMOD1 PE=1 SV=1
Q8NDY3|ARHL1_HUMAN	10	1	1	40105	[Protein ADP-ribosylarginine] hydrolase-like protein 1 OS=Homo sapiens GN=ADPRHL1 PE=2 SV=1
P47914|RL29_HUMAN	9	1	1	17752	60S ribosomal protein L29 OS=Homo sapiens GN=RPL29 PE=1 SV=2
Q99798|ACON_HUMAN	2	1	1	85425	Aconitate hydratase mitochondrial OS=Homo sapiens GN=ACO2 PE=1 SV=2
Q15327|ANKR1_HUMAN	5	1	1	36252	Ankyrin repeat domain-containing protein 1 OS=Homo sapiens GN=ANKRD1 PE=1 SV=2
P13929|ENOB_HUMAN	4	1	1	46987	Beta-enolase OS=Homo sapiens GN=ENO3 PE=1 SV=5
Q9Y235|ABEC2_HUMAN	7	1	1	25703	C->U-editing enzyme APOBEC-2 OS=Homo sapiens GN=APOBEC2 PE=1 SV=1
Q8N3K9|CMYA5_HUMAN	1	1	1	449215	Cardiomyopathy-associated protein 5 OS=Homo sapiens GN=CMYA5 PE=1 SV=3
Q6NZI2|CAVN1_HUMAN	3	1	1	43476	Caveolae-associated protein 1 OS=Homo sapiens GN=CAVIN1 PE=1 SV=1
Q14011|CIRBP_HUMAN	12	1	1	18648	Cold-inducible RNA-binding protein OS=Homo sapiens GN=CIRBP PE=1 SV=1
P12111|CO6A3_HUMAN	0	1	1	343668	Collagen alpha-3(VI) chain OS=Homo sapiens GN=COL6A3 PE=1 SV=5
P09622|DLDH_HUMAN	3	1	1	54177	Dihydrolipoyl dehydrogenase mitochondrial OS=Homo sapiens GN=DLD PE=1 SV=2
O60941|DTNB_HUMAN	2	1	1	71356	Dystrobrevin beta OS=Homo sapiens GN=DTNB PE=1 SV=1
Q9NZN4|EHD2_HUMAN	5	1	1	61162	EH domain-containing protein 2 OS=Homo sapiens GN=EHD2 PE=1 SV=2
P02671|FIBA_HUMAN	2	1	1	94973	Fibrinogen alpha chain OS=Homo sapiens GN=FGA PE=1 SV=2
P98095|FBLN2_HUMAN	1	1	1	126573	Fibulin-2 OS=Homo sapiens GN=FBLN2 PE=1 SV=2
P04792|HSPB1_HUMAN	19	1	1	22783	Heat shock protein beta-1 OS=Homo sapiens GN=HSPB1 PE=1 SV=2
Q16082|HSPB2_HUMAN	10	1	1	20233	Heat shock protein beta-2 OS=Homo sapiens GN=HSPB2 PE=1 SV=2
O60506|HNRPQ_HUMAN	2	1	1	69603	Heterogeneous nuclear ribonucleoprotein Q OS=Homo sapiens GN=SYNCRIP PE=1 SV=2
O43390|HNRPR_HUMAN	2	1	1	70943	Heterogeneous nuclear ribonucleoprotein R OS=Homo sapiens GN=HNRNPR PE=1 SV=1
Q00839|HNRPU_HUMAN	1	1	1	90585	Heterogeneous nuclear ribonucleoprotein U OS=Homo sapiens GN=HNRNPU PE=1 SV=6
Q1KMD3|HNRL2_HUMAN	2	1	1	85105	Heterogeneous nuclear ribonucleoprotein U-like protein 2 OS=Homo sapiens GN=HNRNPUL2 PE=1 SV=1
P20036|DPA1_HUMAN	3	1	1	29381	HLA class II histocompatibility antigen DP alpha 1 chain OS=Homo sapiens GN=HLA-DPA1 PE=1 SV=1
Q96RY7|IF140_HUMAN	1	1	1	165192	Intraflagellar transport protein 140 homolog OS=Homo sapiens GN=IFT140 PE=1 SV=1
P42166|LAP2A_HUMAN	3	1	1	75492	Lamina-associated polypeptide 2 isoform alpha OS=Homo sapiens GN=TMPO PE=1 SV=2
P42167|LAP2B_HUMAN	4	1	1	50670	Lamina-associated polypeptide 2 isoforms beta/gamma OS=Homo sapiens GN=TMPO PE=1 SV=2
Q8WWI1|LMO7_HUMAN	1	1	1	192694	LIM domain only protein 7 OS=Homo sapiens GN=LMO7 PE=1 SV=3
P26038|MOES_HUMAN	2	1	1	67820	Moesin OS=Homo sapiens GN=MSN PE=1 SV=3
P02144|MYG_HUMAN	10	1	1	17184	Myoglobin OS=Homo sapiens GN=MB PE=1 SV=2
P48681|NEST_HUMAN	2	1	1	177438	Nestin OS=Homo sapiens GN=NES PE=1 SV=2
Q14112|NID2_HUMAN	1	1	1	151254	Nidogen-2 OS=Homo sapiens GN=NID2 PE=1 SV=3
Q9BRP8|PYM1_HUMAN	9	1	1	22656	Partner of Y14 and mago OS=Homo sapiens GN=PYM1 PE=1 SV=1
Q96Q06|PLIN4_HUMAN	3	1	1	134431	Perilipin-4 OS=Homo sapiens GN=PLIN4 PE=1 SV=2
P36955|PEDF_HUMAN	3	1	1	46312	Pigment epithelium-derived factor OS=Homo sapiens GN=SERPINF1 PE=1 SV=4
P0CG47|UBB_HUMAN	7	1	1	25762	Polyubiquitin-B OS=Homo sapiens GN=UBB PE=1 SV=1
P0CG48|UBC_HUMAN	2	1	1	77039	Polyubiquitin-C OS=Homo sapiens GN=UBC PE=1 SV=3
Q99584|S10AD_HUMAN	11	1	1	11471	Protein S100-A13 OS=Homo sapiens GN=S100A13 PE=1 SV=1
P08559|ODPA_HUMAN	9	1	1	43296	Pyruvate dehydrogenase E1 component subunit alpha somatic form mitochondrial OS=Homo sapiens GN=PDHA1 PE=1 SV=3
Q9UN86|G3BP2_HUMAN	3	1	1	54121	Ras GTPase-activating protein-binding protein 2 OS=Homo sapiens GN=G3BP2 PE=1 SV=2
P38159|RBMX_HUMAN	3	1	1	42332	RNA-binding motif protein X chromosome OS=Homo sapiens GN=RBMX PE=1 SV=3
Q86TD4|SRCA_HUMAN	1	1	1	100788	Sarcalumenin OS=Homo sapiens GN=SRL PE=2 SV=2
P83111|LACTB_HUMAN	3	1	1	60694	Serine beta-lactamase-like protein LACTB mitochondrial OS=Homo sapiens GN=LACTB PE=1 SV=2
Q01082|SPTB2_HUMAN	1	1	1	274608	Spectrin beta chain non-erythrocytic 1 OS=Homo sapiens GN=SPTBN1 PE=1 SV=2
P23246|SFPQ_HUMAN	2	1	1	76150	Splicing factor proline- and glutamine-rich OS=Homo sapiens GN=SFPQ PE=1 SV=2
Q9Y490|TLN1_HUMAN	1	1	1	269765	Talin-1 OS=Homo sapiens GN=TLN1 PE=1 SV=3
Q07157|ZO1_HUMAN	1	1	1	195457	Tight junction protein ZO-1 OS=Homo sapiens GN=TJP1 PE=1 SV=3
P40939|ECHA_HUMAN	4	1	1	83000	Trifunctional enzyme subunit alpha mitochondrial OS=Homo sapiens GN=HADHA PE=1 SV=2
P62979|RS27A_HUMAN	10	1	1	17965	Ubiquitin-40S ribosomal protein S27a OS=Homo sapiens GN=RPS27A PE=1 SV=2
P62987|RL40_HUMAN	12	1	1	14728	Ubiquitin-60S ribosomal protein L40 OS=Homo sapiens GN=UBA52 PE=1 SV=2
Q8IUG5|MY18B_HUMAN	0	1	1	285183	Unconventional myosin-XVIIIb OS=Homo sapiens GN=MYO18B PE=1 SV=1
		1329

[truncated: 2 more sheets: Tx_2_Soluble, Tx_3_Soluble]
