# Supplementary material for: Cardiomyocyte contractile impairment in heart failure results from reduced BAG3-mediated sarcomeric protein turnover
Source: Nat Commun. 2021 May 19;12:2942. doi: 10.1038/s41467-021-23272-z (PMC8134551; doi:10.1038/s41467-021-23272-z)
Supplement: Supplementary file 6 — Supplementary Data 3 [file 41467_2021_23272_MOESM6_ESM.xlsx]

## Sheet: Legend, tab, column information
Data file	Legend
Supplementary Data 3	Ubiquitinated peptides identified using mass spectrometry-based proteomics
Tab Name	Description
NF 1 - NF 6	Ubiquitinated peptides identified in the non-failing human samples
DCM 1 - DCM 5	Ubiquitinated peptides identified in the dilated cardiomyopathy human samples
Sham 1 - Sham 3	Ubiquitinated de novo peptides identified in the sham mouse samples
HF 1 - HF 3	Ubiquitinated de novo peptides identified in the heart failure mouse samples
HFBAG3 1 - HFBAG3 3	Ubiquitinated de novo peptides identified in the heart failure mice that received BAG3 gene therapy
Column Names	Description
Gene Name	Gene name corresponding to each protein identified
Protein Name	Protein name corresponding to each peptide identified
Uniprot ID	Uniprot ID corresponding to each protein
Molecular Weight	Molecular weight of each protein identified
Peptide	Ubiquitinated peptide identified by LC-MS/MS. Ubiquitin-modified lysines are denoted as K(+114.04).

## Sheet: NF 1
Gene Name	Protein Name	Uniprot ID	Mol wt. (Da)	Peptide
TPM1	Tropomyosin-1	P09493|TPM1_HUMAN	32766	SK(+1+G2:G5414.04)QLEDELVSLQK
MYH7	Myosin-7	P12883|MYH7_HUMAN	223097	IEDEQALGSQLQK(+114.04)K
MYH7	Myosin-7	P12883|MYH7_HUMAN	223097	IEDEQALGSQLQK(+114.04)K
MYH7	Myosin-7	P12883|MYH7_HUMAN	223097	IEDEQALGSQLQKK(+114.04)
MYH7	Myosin-7	P12883|MYH7_HUMAN	223097	AK(+114.04)LQTENGELSR
MYH7	Myosin-7	P12883|MYH7_HUMAN	223097	AK(+114.04)LQTENGELSR
MYH7	Myosin-7	P12883|MYH7_HUMAN	223097	VLSK(+114.04)ANSEVAQWR
MYH7	Myosin-7	P12883|MYH7_HUMAN	223097	LQEAEEAVEAVNAK(+114.04)C(+57.02)SSLEK
MYH7	Myosin-7	P12883|MYH7_HUMAN	223097	LQEAEEAVEAVNAK(+114.04)C(+57.02)SSLEK
MYH7	Myosin-7	P12883|MYH7_HUMAN	223097	LQEAEEAVEAVNAKC(+57.02)SSLEK(+114.04)
MYH7	Myosin-7	P12883|MYH7_HUMAN	223097	SNAAAAALDK(+114.04)K
MYH7	Myosin-7	P12883|MYH7_HUMAN	223097	Q(+43.01)KYEESQSELESSQK(+114.04)EAR
MYH7	Myosin-7	P12883|MYH7_HUMAN	223097	Q(-17.03)KYEESQSELESSQK(+114.04)EAR
MYH7	Myosin-7	P12883|MYH7_HUMAN	223097	QK(+43.01)YEESQSELESSQK(+114.04)EAR
MYH7	Myosin-7	P12883|MYH7_HUMAN	223097	QKYEESQSELESSQK(+114.04)EAR
MYH7	Myosin-7	P12883|MYH7_HUMAN	223097	QKYEESQSELESSQK(+114.04)EAR
MYH7	Myosin-7	P12883|MYH7_HUMAN	223097	YEESQSELESSQK(+114.04)EAR
MYH7	Myosin-7	P12883|MYH7_HUMAN	223097	SLSTELFK(+114.04)LK
MYH7	Myosin-7	P12883|MYH7_HUMAN	223097	ENK(+114.04)NLQEEISDLTEQLGSSGK
MYH7	Myosin-7	P12883|MYH7_HUMAN	223097	ENK(+114.04)NLQEEISDLTEQLGSSGK
MYH7	Myosin-7	P12883|MYH7_HUMAN	223097	A(+43.01)QLEFNQIK(+114.04)AEIER
MYH7	Myosin-7	P12883|MYH7_HUMAN	223097	AQLEFNQIK(+114.04)AEIER
MYH7	Myosin-7	P12883|MYH7_HUMAN	223097	AQLEFNQIK(+114.04)AEIER
MYH7	Myosin-7	P12883|MYH7_HUMAN	223097	AQLEFNQIK(+114.04)AEIERK
MYH7	Myosin-7	P12883|MYH7_HUMAN	223097	AQLEFNQIK(+114.04)AEIERK
MYH7	Myosin-7	P12883|MYH7_HUMAN	223097	K(+114.04)KMEGDLNEMEIQLSHANR
MYH7	Myosin-7	P12883|MYH7_HUMAN	223097	K(+114.04)KMEGDLNEMEIQLSHANR
MYH7	Myosin-7	P12883|MYH7_HUMAN	223097	QVK(+114.04)SLQSLLK
MYH7	Myosin-7	P12883|MYH7_HUMAN	223097	Q(-17.03)VK(+114.04)SLQSLLK
MYH7	Myosin-7	P12883|MYH7_HUMAN	223097	SLQSLLK(+114.04)DTQIQLDDAVR
MYH7	Myosin-7	P12883|MYH7_HUMAN	223097	K(+114.04)LAEQELIETSER
MYH7	Myosin-7	P12883|MYH7_HUMAN	223097	K(+114.04)LAEQELIETSER
MYH7	Myosin-7	P12883|MYH7_HUMAN	223097	K(+43.01)(+114.04)LAEQELIETSER
MYH7	Myosin-7	P12883|MYH7_HUMAN	223097	LDEAEQIALK(+114.04)GGK
MYH7	Myosin-7	P12883|MYH7_HUMAN	223097	L(+43.01)QDLVDK(+114.04)LQLK
MYH7	Myosin-7	P12883|MYH7_HUMAN	223097	LQDLVDK(+114.04)LQLK
MYH7	Myosin-7	P12883|MYH7_HUMAN	223097	LQDLVDK(+114.04)LQLK
MYH7	Myosin-7	P12883|MYH7_HUMAN	223097	DIGTK(+114.04)GLNEE
MYH7	Myosin-7	P12883|MYH7_HUMAN	223097	D(+43.01)VFVPDDK(+114.04)QEFVK
MYH7	Myosin-7	P12883|MYH7_HUMAN	223097	DVFVPDDK(+114.04)QEFVK
MYH7	Myosin-7	P12883|MYH7_HUMAN	223097	DVFVPDDK(+114.04)QEFVK
MYH7	Myosin-7	P12883|MYH7_HUMAN	223097	DVFVPDDKQEFVK(+114.04)
MYH7	Myosin-7	P12883|MYH7_HUMAN	223097	DVFVPDDKQEFVK(+114.04)
MYH7	Myosin-7	P12883|MYH7_HUMAN	223097	Q(-17.03)LEEEVK(+114.04)AK
MYH7	Myosin-7	P12883|MYH7_HUMAN	223097	Q(-17.03)LEEEVK(+114.04)AK
MYH7	Myosin-7	P12883|MYH7_HUMAN	223097	E(+27.99)GGK(+114.04)VTAETEYGK
MYH7	Myosin-7	P12883|MYH7_HUMAN	223097	E(+43.01)GGK(+114.04)VTAETEYGK
MYH7	Myosin-7	P12883|MYH7_HUMAN	223097	E(+43.01)GGK(+114.04)VTAETEYGK
MYH7	Myosin-7	P12883|MYH7_HUMAN	223097	E(-18.01)GGK(+114.04)VTAETEYGK
MYH7	Myosin-7	P12883|MYH7_HUMAN	223097	EGGK(+114.04)VTAETEYGK
ACTN2	Alpha-actinin 2	P35609|ACTN2_HUMAN	103854	VQEK(+114.04)C(+57.02)QLEINFNTLQTK
UBA52	Ubiquitin-60S ribosomal protein L40	P62987|RL40_HUMAN	14728	L(+43.01)IFAGK(+114.04)QLEDGR
UBA52	Ubiquitin-60S ribosomal protein L40	P62987|RL40_HUMAN	14728	LIFAGK(+114.04)QLEDGR
UBA52	Ubiquitin-60S ribosomal protein L40	P62987|RL40_HUMAN	14728	LIFAGK(+114.04)QLEDGR
UBA52	Ubiquitin-60S ribosomal protein L40	P62987|RL40_HUMAN	14728	TLSDYNIQK(+114.04)ESTLHLVLR
UBA52	Ubiquitin-60S ribosomal protein L40	P62987|RL40_HUMAN	14728	TLTGK(+114.04)TITLEVEPSDTIENVK
ACTC1	Actin, alpha cardiac muscle 1	P68032|ACTC_HUMAN	42019	DLTDYLMK(+114.04)ILTER
ACTC1	Actin, alpha cardiac muscle 1	P68032|ACTC_HUMAN	42019	DSYVGDEAQSK(+114.04)R
ACTC1	Actin, alpha cardiac muscle 1	P68032|ACTC_HUMAN	42019	DSYVGDEAQSK(+114.04)R
H2BC21	Histone H2B type 2-E	Q99878|H2A1J_HUMAN	13906	VTIAQGGVLPNIQAVLLPK(+114.04)K
H2BC21	Histone H2B type 2-E	Q99878|H2A1J_HUMAN	13906	VTIAQGGVLPNIQAVLLPK(+114.04)K
H2BC21	Histone H2B type 2-E	Q99878|H2A1J_HUMAN	13906	VTIAQGGVLPNIQAVLLPKK(+114.04)

## Sheet: NF 2
Gene Name	Protein Name	Uniprot ID	Mol wt. (Da)	Peptide
MYH7	Myosin-7	P12883|MYH7_HUMAN	223097	LQEAEEAVEAVNAKC(+57.02)SSLEK(+114.04)
MYH7	Myosin-7	P12883|MYH7_HUMAN	223097	A(+43.01)K(+114.04)LQTENGELSR
MYH7	Myosin-7	P12883|MYH7_HUMAN	223097	D(+43.01)VFVPDDK(+114.04)QEFVK
MYH7	Myosin-7	P12883|MYH7_HUMAN	223097	E(+43.01)GGK(+114.04)VTAETEYGK
MYH7	Myosin-7	P12883|MYH7_HUMAN	223097	A(+43.01)K(+114.04)LQTENGELSR
MYH7	Myosin-7	P12883|MYH7_HUMAN	223097	Q(+43.01)LEEEVK(+114.04)AK
MYH7	Myosin-7	P12883|MYH7_HUMAN	223097	AK(+114.04)LQTENGELSR
MYH7	Myosin-7	P12883|MYH7_HUMAN	223097	IEDEQALGSQLQKK(+114.04)
MYH7	Myosin-7	P12883|MYH7_HUMAN	223097	DVFVPDDK(+114.04)QEFVK
MYH7	Myosin-7	P12883|MYH7_HUMAN	223097	VTAETEYGK(+114.04)TVTVK
MYH7	Myosin-7	P12883|MYH7_HUMAN	223097	IK(+114.04)ELTYQTEEDRK
MYH7	Myosin-7	P12883|MYH7_HUMAN	223097	EGGK(+114.04)VTAETEYGK
MYH7	Myosin-7	P12883|MYH7_HUMAN	223097	DVFVPDDKQEFVK(+114.04)
MYH7	Myosin-7	P12883|MYH7_HUMAN	223097	LQEAEEAVEAVNAK(+114.04)C(+57.02)SSLEK
MYH7	Myosin-7	P12883|MYH7_HUMAN	223097	E(+27.99)GGK(+114.04)VTAETEYGK
MYH7	Myosin-7	P12883|MYH7_HUMAN	223097	D(+27.99)VFVPDDK(+114.04)QEFVK
MYH7	Myosin-7	P12883|MYH7_HUMAN	223097	E(-18.01)GGK(+114.04)VTAETEYGK
MYH7	Myosin-7	P12883|MYH7_HUMAN	223097	Q(-17.03)LEEEVK(+114.04)AK
MYH7	Myosin-7	P12883|MYH7_HUMAN	223097	Q(-17.03)LDEK(+114.04)EALISQLTR
MYH7	Myosin-7	P12883|MYH7_HUMAN	223097	Q(-17.03)LEEEVK(+114.04)AK
MYH7	Myosin-7	P12883|MYH7_HUMAN	223097	ENK(+114.04)NLQEEISDLTEQLGSSGK
MYH7	Myosin-7	P12883|MYH7_HUMAN	223097	DIGTK(+114.04)GLNEE
MYH7	Myosin-7	P12883|MYH7_HUMAN	223097	AK(+114.04)LQTENGELSR
MYH7	Myosin-7	P12883|MYH7_HUMAN	223097	QLDEK(+114.04)EALISQLTR
MYH7	Myosin-7	P12883|MYH7_HUMAN	223097	DVFVPDDK(+114.04)QEFVK
MYH7	Myosin-7	P12883|MYH7_HUMAN	223097	EGGK(+114.04)VTAETEYGK
MYH7	Myosin-7	P12883|MYH7_HUMAN	223097	VTAETEYGK(+114.04)TVTVK
MYH7	Myosin-7	P12883|MYH7_HUMAN	223097	DVFVPDDKQEFVK(+114.04)AK
MYH7	Myosin-7	P12883|MYH7_HUMAN	223097	LQEAEEAVEAVNAK(+114.04)C(+57.02)SSLEK
MYH7	Myosin-7	P12883|MYH7_HUMAN	223097	S(+43.01)NAAAAALDKK(+114.04)
MYH7	Myosin-7	P12883|MYH7_HUMAN	223097	S(+43.01)NAAAAALDK(+114.04)K
MYH7	Myosin-7	P12883|MYH7_HUMAN	223097	K(+43.01)(+114.04)LAEQELIETSER
MYH7	Myosin-7	P12883|MYH7_HUMAN	223097	K(+43.01)(+114.04)LAEQELIETSER
MYH7	Myosin-7	P12883|MYH7_HUMAN	223097	A(+43.01)QLEFNQIK(+114.04)AEIER
MYH7	Myosin-7	P12883|MYH7_HUMAN	223097	S(+43.01)NAAAAALDK(+114.04)K
MYH7	Myosin-7	P12883|MYH7_HUMAN	223097	S(+43.01)NAAAAALDKK(+114.04)
MYH7	Myosin-7	P12883|MYH7_HUMAN	223097	Q(+43.01)KYEESQSELESSQK(+114.04)EAR
MYH7	Myosin-7	P12883|MYH7_HUMAN	223097	L(+43.01)QDLVDK(+114.04)LQLK
MYH7	Myosin-7	P12883|MYH7_HUMAN	223097	A(+43.01)QLEFNQIK(+114.04)AEIERK
MYH7	Myosin-7	P12883|MYH7_HUMAN	223097	Q(+43.01)LQK(+114.04)LEAR
MYH7	Myosin-7	P12883|MYH7_HUMAN	223097	AQLEFN(+.98)QIK(+114.04)AEIER
MYH7	Myosin-7	P12883|MYH7_HUMAN	223097	AQLEFNQ(+.98)IK(+114.04)AEIER
MYH7	Myosin-7	P12883|MYH7_HUMAN	223097	AQLEFNQIK(+114.04)AEIER
MYH7	Myosin-7	P12883|MYH7_HUMAN	223097	YEESQSELESSQK(+114.04)EAR
MYH7	Myosin-7	P12883|MYH7_HUMAN	223097	K(+114.04)LAEQELIETSER
MYH7	Myosin-7	P12883|MYH7_HUMAN	223097	LDEAEQIALKGGK(+114.04)
MYH7	Myosin-7	P12883|MYH7_HUMAN	223097	LDEAEQIALK(+114.04)GGK
MYH7	Myosin-7	P12883|MYH7_HUMAN	223097	LQDLVDK(+114.04)LQLK
MYH7	Myosin-7	P12883|MYH7_HUMAN	223097	QKYEESQSELESSQK(+114.04)EAR
MYH7	Myosin-7	P12883|MYH7_HUMAN	223097	AQLEFNQIK(+114.04)AEIERK
MYH7	Myosin-7	P12883|MYH7_HUMAN	223097	SLSTELFK(+114.04)LK
MYH7	Myosin-7	P12883|MYH7_HUMAN	223097	KK(+114.04)MEGDLNEMEIQLSHANR
MYH7	Myosin-7	P12883|MYH7_HUMAN	223097	K(+114.04)KMEGDLNEMEIQLSHANR
MYH7	Myosin-7	P12883|MYH7_HUMAN	223097	QVK(+114.04)SLQSLLK
MYH7	Myosin-7	P12883|MYH7_HUMAN	223097	VQHELDEAEERADIAESQVNK(+114.04)LR
MYH7	Myosin-7	P12883|MYH7_HUMAN	223097	LK(+114.04)NAYEESLEHLETFKR
MYH7	Myosin-7	P12883|MYH7_HUMAN	223097	ILAEWK(+114.04)QK
MYH7	Myosin-7	P12883|MYH7_HUMAN	223097	KK(+114.04)M(+15.99)EGDLNEMEIQLSHANR
MYH7	Myosin-7	P12883|MYH7_HUMAN	223097	S(+27.99)NAAAAALDKK(+114.04)
MYH7	Myosin-7	P12883|MYH7_HUMAN	223097	S(+27.99)NAAAAALDK(+114.04)K
MYH7	Myosin-7	P12883|MYH7_HUMAN	223097	Q(+27.99)KYEESQSELESSQK(+114.04)EAR
MYH7	Myosin-7	P12883|MYH7_HUMAN	223097	QK(+27.99)YEESQSELESSQK(+114.04)EAR
MYH7	Myosin-7	P12883|MYH7_HUMAN	223097	S(+27.99)NAAAAALDK(+114.04)K
MYH7	Myosin-7	P12883|MYH7_HUMAN	223097	S(+27.99)NAAAAALDKK(+114.04)
MYH7	Myosin-7	P12883|MYH7_HUMAN	223097	A(+27.99)QLEFNQIK(+114.04)AEIER
MYH7	Myosin-7	P12883|MYH7_HUMAN	223097	Q(-17.03)KYEESQSELESSQK(+114.04)EAR
MYH7	Myosin-7	P12883|MYH7_HUMAN	223097	Q(-17.03)KYEESQSELESSQK(+114.04)EAR
MYH7	Myosin-7	P12883|MYH7_HUMAN	223097	Q(-17.03)VK(+114.04)SLQSLLK
MYH7	Myosin-7	P12883|MYH7_HUMAN	223097	Q(-17.03)LQK(+114.04)LEAR
MYH7	Myosin-7	P12883|MYH7_HUMAN	223097	AQLEFNQIK(+114.04)AEIER
MYH7	Myosin-7	P12883|MYH7_HUMAN	223097	SLQSLLK(+114.04)DTQIQLDDAVR
MYH7	Myosin-7	P12883|MYH7_HUMAN	223097	YEESQSELESSQK(+114.04)EAR
MYH7	Myosin-7	P12883|MYH7_HUMAN	223097	SNAAAAALDKK(+114.04)
MYH7	Myosin-7	P12883|MYH7_HUMAN	223097	SNAAAAALDK(+114.04)K
MYH7	Myosin-7	P12883|MYH7_HUMAN	223097	LQDLVDK(+114.04)LQLK
MYH7	Myosin-7	P12883|MYH7_HUMAN	223097	QKYEESQSELESSQK(+114.04)EAR
MYH7	Myosin-7	P12883|MYH7_HUMAN	223097	K(+114.04)KMEGDLNEMEIQLSHANR
MYH7	Myosin-7	P12883|MYH7_HUMAN	223097	LDEAEQIALKGGK(+114.04)
MYH7	Myosin-7	P12883|MYH7_HUMAN	223097	K(+114.04)LAEQELIETSER
MYH7	Myosin-7	P12883|MYH7_HUMAN	223097	AQLEFNQIK(+114.04)AEIERK
MYH7	Myosin-7	P12883|MYH7_HUMAN	223097	ANDDLK(+114.04)ENIAIVER
MYH7	Myosin-7	P12883|MYH7_HUMAN	223097	LDEAEQIALK(+114.04)GGK
MYH7	Myosin-7	P12883|MYH7_HUMAN	223097	NAYEESLEHLETFK(+114.04)R
MYH7	Myosin-7	P12883|MYH7_HUMAN	223097	SLQSLLK(+114.04)DTQ(+.98)IQLDDAVR
ACTN2	Alpha-actinin 2	P35609|ACTN2_HUMAN	103854	VQEK(+114.04)C(+57.02)QLEIN
ACTN2	Alpha-actinin 2	P35609|ACTN2_HUMAN	103854	VQEK(+114.04)C(+57.02)QLEINFNTLQTK
ACTN2	Alpha-actinin 2	P35609|ACTN2_HUMAN	103854	VQEK(+114.04)C(+57.02)QLEIN
ACTN2	Alpha-actinin 2	P35609|ACTN2_HUMAN	103854	VQEK(+114.04)C(+57.02)QLE
ACTN2	Alpha-actinin 2	P35609|ACTN2_HUMAN	103854	VQEK(+114.04)C(+57.02)QLEIN(+.98)FNTLQTK
UBA52	Ubiquitin-60S ribosomal protein L40	P62987|RL40_HUMAN	14728	L(+43.01)IFAGK(+114.04)QLEDGR
UBA52	Ubiquitin-60S ribosomal protein L40	P62987|RL40_HUMAN	14728	LIFAGK(+114.04)QLEDGR
UBA52	Ubiquitin-60S ribosomal protein L40	P62987|RL40_HUMAN	14728	TLSDYNIQK(+114.04)ESTLHLVLR
UBA52	Ubiquitin-60S ribosomal protein L40	P62987|RL40_HUMAN	14728	LIFAGK(+114.04)QLEDGR
UBA52	Ubiquitin-60S ribosomal protein L40	P62987|RL40_HUMAN	14728	TLSDYNIQK(+114.04)ESTLHLVLR
UBA52	Ubiquitin-60S ribosomal protein L40	P62987|RL40_HUMAN	14728	TLTGK(+114.04)TITLEVEPSDTIENVK
ACTC1	Actin, alpha cardiac muscle 1	P68032|ACTC_HUMAN	42019	D(+43.01)SYVGDEAQSK(+114.04)R
ACTC1	Actin, alpha cardiac muscle 1	P68032|ACTC_HUMAN	42019	DSYVGDEAQSK(+114.04)R
ACTC1	Actin, alpha cardiac muscle 1	P68032|ACTC_HUMAN	42019	D(+27.99)SYVGDEAQSK(+114.04)R
ACTC1	Actin, alpha cardiac muscle 1	P68032|ACTC_HUMAN	42019	DLTDYLM(+15.99)K(+114.04)ILTER
ACTC1	Actin, alpha cardiac muscle 1	P68032|ACTC_HUMAN	42019	DLTDYLM(+15.99)K(+114.04)ILTER
ACTC1	Actin, alpha cardiac muscle 1	P68032|ACTC_HUMAN	42019	DSYVGDEAQSK(+114.04)R
FHL2	Four and a half LIM domains protein 2	Q14192|FHL2_HUMAN	32193	K(+114.04)C(+57.02)AGC(+57.02)TNPISGLGGTK
H2BC21	Histone H2B type 2-E	Q16778|H2B2E_HUMAN	13920	A(+43.01)VTK(+114.04)YTSSK
H2BC21	Histone H2B type 2-E	Q16778|H2B2E_HUMAN	13920	A(+43.01)VTK(+114.04)YTSSK
CAVN1	Caveolae-associated protein 1	Q6NZI2|CAVN1_HUMAN	43476	K(+114.04)LEVNEAELLR
H2AC14	Histone H2A type 1-J	Q99878|H2A1J_HUMAN	13936	VTIAQGGVLPNIQAVLLPKK(+114.04)
H2AC14	Histone H2A type 1-J	Q99878|H2A1J_HUMAN	13936	VTIAQGGVLPNIQAVLLPK(+114.04)K
H2AC14	Histone H2A type 1-J	Q99878|H2A1J_HUMAN	13936	VTIAQGGVLPNIQAVLLPKK(+114.04)
H2AC14	Histone H2A type 1-J	Q99878|H2A1J_HUMAN	13936	VTIAQGGVLPNIQAVLLPK(+114.04)K

## Sheet: NF 3
Gene Name	Protein Name	Uniprot ID	Mol wt. (Da)	Peptide
MYL2	Myosin regulatory light chain 2	P10916|MLRV_HUMAN	18789	VNVK(+114.04)NEEIDEMIK
MYH7	Myosin-7	P12883|MYH7_HUMAN	223097	E(+43.01)GGK(+114.04)VTAETEYGK
MYH7	Myosin-7	P12883|MYH7_HUMAN	223097	E(+43.01)GGK(+114.04)VTAETEYGK
MYH7	Myosin-7	P12883|MYH7_HUMAN	223097	D(+43.01)VFVPDDK(+114.04)QEFVK
MYH7	Myosin-7	P12883|MYH7_HUMAN	223097	DIGTK(+114.04)GLNEE
MYH7	Myosin-7	P12883|MYH7_HUMAN	223097	AK(+114.04)LQTENGELSR
MYH7	Myosin-7	P12883|MYH7_HUMAN	223097	EGGK(+114.04)VTAETEYGK
MYH7	Myosin-7	P12883|MYH7_HUMAN	223097	VTAETEYGK(+114.04)TVTVK
MYH7	Myosin-7	P12883|MYH7_HUMAN	223097	DVFVPDDK(+114.04)QEFVK
MYH7	Myosin-7	P12883|MYH7_HUMAN	223097	DVFVPDDKQEFVK(+114.04)
MYH7	Myosin-7	P12883|MYH7_HUMAN	223097	IEDEQALGSQLQKK(+114.04)
MYH7	Myosin-7	P12883|MYH7_HUMAN	223097	E(-18.01)GGK(+114.04)VTAETEYGK
MYH7	Myosin-7	P12883|MYH7_HUMAN	223097	Q(-17.03)LEEEVK(+114.04)AK
MYH7	Myosin-7	P12883|MYH7_HUMAN	223097	Q(-17.03)LEEEVKAK(+114.04)
MYH7	Myosin-7	P12883|MYH7_HUMAN	223097	Q(-17.03)LEEEVK(+114.04)AK
MYH7	Myosin-7	P12883|MYH7_HUMAN	223097	DIGTK(+114.04)GLNEE
MYH7	Myosin-7	P12883|MYH7_HUMAN	223097	DVFVPDDK(+114.04)QEFVK
MYH7	Myosin-7	P12883|MYH7_HUMAN	223097	AK(+114.04)LQTENGELSR
MYH7	Myosin-7	P12883|MYH7_HUMAN	223097	IEDEQALGSQLQKK(+114.04)
MYH7	Myosin-7	P12883|MYH7_HUMAN	223097	VTAETEYGK(+114.04)TVTVK
MYH7	Myosin-7	P12883|MYH7_HUMAN	223097	IEDEQALGSQLQK(+114.04)K
MYH7	Myosin-7	P12883|MYH7_HUMAN	223097	DVFVPDDKQEFVK(+114.04)
MYH7	Myosin-7	P12883|MYH7_HUMAN	223097	LQEAEEAVEAVNAK(+114.04)C(+57.02)SSLEK
MYH7	Myosin-7	P12883|MYH7_HUMAN	223097	Q(+43.01)KYEESQSELESSQK(+114.04)EAR
MYH7	Myosin-7	P12883|MYH7_HUMAN	223097	K(+43.01)(+114.04)LAEQELIETSER
MYH7	Myosin-7	P12883|MYH7_HUMAN	223097	A(+43.01)QLEFNQIK(+114.04)AEIER
MYH7	Myosin-7	P12883|MYH7_HUMAN	223097	L(+43.01)QDLVDK(+114.04)LQLK
MYH7	Myosin-7	P12883|MYH7_HUMAN	223097	S(+43.01)NAAAAALDKK(+114.04)
MYH7	Myosin-7	P12883|MYH7_HUMAN	223097	YEESQSELESSQ(+.98)K(+114.04)EAR
MYH7	Myosin-7	P12883|MYH7_HUMAN	223097	AQLEFNQIK(+114.04)AEIER
MYH7	Myosin-7	P12883|MYH7_HUMAN	223097	YEESQSELESSQK(+114.04)EAR
MYH7	Myosin-7	P12883|MYH7_HUMAN	223097	QKYEESQSELESSQK(+114.04)EAR
MYH7	Myosin-7	P12883|MYH7_HUMAN	223097	K(+114.04)LAEQELIETSER
MYH7	Myosin-7	P12883|MYH7_HUMAN	223097	LQDLVDK(+114.04)LQLK
MYH7	Myosin-7	P12883|MYH7_HUMAN	223097	LDEAEQIALK(+114.04)GGK
MYH7	Myosin-7	P12883|MYH7_HUMAN	223097	K(+114.04)KMEGDLNEMEIQLSHANR
MYH7	Myosin-7	P12883|MYH7_HUMAN	223097	KK(+114.04)MEGDLNEMEIQLSHANR
MYH7	Myosin-7	P12883|MYH7_HUMAN	223097	AQLEFNQIK(+114.04)AEIERK
MYH7	Myosin-7	P12883|MYH7_HUMAN	223097	LDEAEQIALKGGK(+114.04)
MYH7	Myosin-7	P12883|MYH7_HUMAN	223097	QVK(+114.04)SLQSLLK
MYH7	Myosin-7	P12883|MYH7_HUMAN	223097	A(+27.99)QLEFNQIK(+114.04)AEIER
MYH7	Myosin-7	P12883|MYH7_HUMAN	223097	Q(+27.99)KYEESQSELESSQK(+114.04)EAR
MYH7	Myosin-7	P12883|MYH7_HUMAN	223097	Q(-17.03)KYEESQSELESSQK(+114.04)EAR
MYH7	Myosin-7	P12883|MYH7_HUMAN	223097	Q(-17.03)VK(+114.04)SLQSLLK
MYH7	Myosin-7	P12883|MYH7_HUMAN	223097	Q(-17.03)KYEESQSELESSQK(+114.04)EAR
MYH7	Myosin-7	P12883|MYH7_HUMAN	223097	Q(-17.03)VK(+114.04)SLQSLLK
MYH7	Myosin-7	P12883|MYH7_HUMAN	223097	AQLEFNQIK(+114.04)AEIER
MYH7	Myosin-7	P12883|MYH7_HUMAN	223097	YEESQSELESSQK(+114.04)EAR
MYH7	Myosin-7	P12883|MYH7_HUMAN	223097	SLQSLLK(+114.04)DTQIQLDDAVR
MYH7	Myosin-7	P12883|MYH7_HUMAN	223097	K(+114.04)LAEQELIETSER
MYH7	Myosin-7	P12883|MYH7_HUMAN	223097	QKYEESQSELESSQK(+114.04)EAR
MYH7	Myosin-7	P12883|MYH7_HUMAN	223097	LQDLVDK(+114.04)LQLK
MYH7	Myosin-7	P12883|MYH7_HUMAN	223097	K(+114.04)KMEGDLNEMEIQLSHANR
MYH7	Myosin-7	P12883|MYH7_HUMAN	223097	SLQSLLK(+114.04)DTQIQ
MYH7	Myosin-7	P12883|MYH7_HUMAN	223097	AQLEFNQIK(+114.04)AEIERK
ACTN2	Alpha-actinin 2	P35609|ACTN2_HUMAN	103854	VQEK(+114.04)C(+57.02)QLEINFNTLQTK
ACTN2	Alpha-actinin 2	P35609|ACTN2_HUMAN	103854	VQEK(+114.04)C(+57.02)QLEIN
ACTN2	Alpha-actinin 2	P35609|ACTN2_HUMAN	103854	VQEK(+114.04)C(+57.02)QLEINFNTLQTK
ACTN2	Alpha-actinin 2	P35609|ACTN2_HUMAN	103854	VQEK(+114.04)C(+57.02)QLEIN
ACTN2	Alpha-actinin 2	P35609|ACTN2_HUMAN	103854	VQEK(+114.04)C(+57.02)Q(+.98)LEINFNTLQTK
UBA52	Ubiquitin-60S ribosomal protein L40	P62987|RL40_HUMAN	14728	LIFAGK(+114.04)QLEDGR
UBA52	Ubiquitin-60S ribosomal protein L40	P62987|RL40_HUMAN	14728	TLSDYNIQK(+114.04)ESTLHLVLR
UBA52	Ubiquitin-60S ribosomal protein L40	P62987|RL40_HUMAN	14728	LIFAGK(+114.04)QLEDGR
UBA52	Ubiquitin-60S ribosomal protein L40	P62987|RL40_HUMAN	14728	TLTGK(+114.04)TITLEVEPSDTIENVK
ACTC1	Actin, alpha cardiac muscle 1	P68032|ACTC_HUMAN	42019	D(+43.01)SYVGDEAQSK(+114.04)R
ACTC1	Actin, alpha cardiac muscle 1	P68032|ACTC_HUMAN	42019	DSYVGDEAQSK(+114.04)R
ACTC1	Actin, alpha cardiac muscle 1	P68032|ACTC_HUMAN	42019	DLTDYLMK(+114.04)ILTER
ACTC1	Actin, alpha cardiac muscle 1	P68032|ACTC_HUMAN	42019	DSYVGDEAQSK(+114.04)R
H2AC14	Histone H2A type 1-J	Q99878|H2A1J_HUMAN	13936	VTIAQGGVLPNIQAVLLPK(+114.04)K
H2AC14	Histone H2A type 1-J	Q99878|H2A1J_HUMAN	13936	VTIAQGGVLPNIQAVLLPK(+114.04)K
H2AC14	Histone H2A type 1-J	Q99878|H2A1J_HUMAN	13936	VTIAQGGVLPNIQAVLLPKK(+114.04)

## Sheet: NF 4
Gene Name	Protein Name	Uniprot ID	Mol wt. (Da)	Peptide
KCNU1	Potassium channel subfamily U member 1	A8MYU2|KCNU1_HUMAN	129543	VLLKGTK(+114.04)
VIM	Vimentin	P08670|VIME_HUMAN	53652	NC(+114.04)WEHSLAELEAPAK(+114.04)
HSPA18	Heat shock 70 kDa protein 1B	P0DMV9|HS71B_HUMAN	70052	C(+57.02)K(+114.04)DELSHAELEPVER
HSPA18	Heat shock 70 kDa protein 1B	P0DMV9|HS71B_HUMAN	70052	WC(+114.04)NK(+114.04)HSAELEPVER
MYH7	Myosin-7	P12883|MYH7_HUMAN	223097	K(+114.04)KNPPHLK
MYH7	Myosin-7	P12883|MYH7_HUMAN	223097	TYSKKALKK(+114.04)
ACTN2	Alpha-actinin 2	P35609|ACTN2_HUMAN	103854	K(+114.04)C(+57.02)C(+57.02)SSVFELEFNEAFES(+114.04)K(+114.04)
UQCRFS1	Cytochrome b-c1 complex subunit Rieske	P47985|UCRI_HUMAN	29668	YK(+114.04)RSANYDASC(+114.04)ATAAKNAYK(+114.04)
MYOM2	Myomesin-2	P54296|MYOM2_HUMAN	164896	YGAQLYASK(+114.04)K(+114.04)
ACTC1	Actin, alpha cardiac muscle 1	P68032|ACTC_HUMAN	42019	KWQYDDFEDEMATAASSSSK(+114.04)K
ACTC1	Actin, alpha cardiac muscle 1	P68032|ACTC_HUMAN	42019	VLLAPPLQK(+114.04)
ACTC1	Actin, alpha cardiac muscle 1	P68032|ACTC_HUMAN	42019	YK(+114.04)RC(+57.02)SSSEMLMATAASSST(+114.04)K(+114.04)
ACTC1	Actin, alpha cardiac muscle 1	P68032|ACTC_HUMAN	42019	YK(+114.04)S(+114.04)NDFQDFNATAASSSSK(+114.04)K
PRKDC	DNA-dependent protein kinase catalytic subunit	P78527|PRKDC_HUMAN	469089	SSK(+114.04)LNES(+114.04)LRR
CDK13	Cyclin-dependent kinase 13	Q14004|CDK13_HUMAN	164923	FYTWYGDLYK(+114.04)
MYBPC3	Myosin-binding protein C	Q14896|MYPC3_HUMAN	140762	LRLTVK(+114.04)
NUP188	Nucleoporin NUP188 homolog	Q5SRE5|NU188_HUMAN	196043	K(+114.04)MELDLTTLVK
UBR4	E3 ubiquitin-protein ligase UBR4	Q5T4S7|UBR4_HUMAN	573841	K(+114.04)RYDMATMNMMATASDMSK(+114.04)K
UBR4	E3 ubiquitin-protein ligase UBR4	Q5T4S7|UBR4_HUMAN	573841	S(+114.04)C(+114.04)K(+114.04)PQNAELEPEVR
MYOM3	Myomesin-3	Q5VTT5|MYOM3_HUMAN	162189	MPLKLK(+114.04)
ZCCHC8	Zinc finger CCHC domain-containing protein 8	Q6NZY4|ZCHC8_HUMAN	78577	YFTWYLYDGK(+114.04)
FAT4	Protocadherin	Q6V0I7|FAT4_HUMAN	542687	K(+114.04)QTGK
ANKAR	Ankyrin and armadillo repeat-containing protein	Q7Z5J8|ANKAR_HUMAN	162026	K(+114.04)LKPK
SPICE1	Spindle and centriole-associated protein 1	Q8N0Z3|SPICE_HUMAN	96264	YGNES(+114.04)VLC(+57.02)LVK(+114.04)YK(+114.04)
ANKRD35	Ankyrin repeat domain-containing protein 35	Q8N283|ANR35_HUMAN	109966	K(+114.04)AWEK(+114.04)MSNWYEFGK(+114.04)
TRAF3IP1	TRAF3-interacting protein 1	Q8TDR0|MIPT3_HUMAN	78632	SSEVPEK(+114.04)AGS(+114.04)ASHWK(+114.04)
UHRF2	E3 ubiquitin-protein ligase UHRF2	Q96PU4|UHRF2_HUMAN	89895	GYKVVK(+114.04)
SEMA3G	Semaphorin-3G	Q9NS98|SEM3G_HUMAN	86701	THLAK(+114.04)K
MED23	Mediator of RNA polymerase II transcription subunit 23	Q9ULK4|MED23_HUMAN	156474	FVSNC(+114.04)NVC(+57.02)LRTVFK(+114.04)

## Sheet: NF 5
Gene Name	Protein Name	Uniprot ID	Mol wt. (Da)	Peptide
MPHOSPH10	U3 small nucleolar ribonucleoprotein protein MPP10	O00566|MPP10_HUMAN	78864	FTSLTK(+114.04)
SEC16A	Protein transport protein Sec16A	O15027|SC16A_HUMAN	251894	PTGIFQTSANS(+114.04)S(+114.04)FEPVK(+114.04)SHLVGVKPFEADR
C5	Complement C5	P01031|CO5_HUMAN	188305	QLQFALPDSLTTWEIQGVGISNT(+114.04)GIC(+57.02)VADTVK(+114.04)
ATP1A1	Sodium/potassium transporting ATPase subunit alpha-1	P05023|AT1A1_HUMAN	112896	QGAIVAVTGDGVNDSPALK(+114.04)K
H2BC11	Histone H2B type 1-J	P06899|H2B1J_HUMAN	13904	HAVSEGTKAVTK(+114.04)YTSAK
HSPD1	60 kDa heat shock protein, mitochondrial	P10809|CH60_HUMAN	61055	GK(+114.04)GDK(+114.04)AQIEKR
ATP5F1A	ATP synthase subunit alpha, mitochondrial	P25705|ATPA_HUMAN	59751	MKQVAGTMK(+114.04)LELAQYR
H2BC3	Histone H2B type 1-B	P33778|H2B1B_HUMAN	13950	HAVSEGTKAVTK(+114.04)YTSSK
H2BC3	Histone H2B type 1-B	P33778|H2B1B_HUMAN	13950	HAVSEGTKAVTK(+114.04)Y
H2BC3	Histone H2B type 1-B	P33778|H2B1B_HUMAN	13950	LLLPGELAKHAVSEGTKAVTK(+114.04)
NDUFV1	NADH dehydrogenase flavoprotein 1, mitochondrial	P49821|NDUV1_HUMAN	50817	GGAGFPTGLKWSFMN(+.98)K(+114.04)PS
MVK	Mevalonate kinase	Q03426|KIME_HUMAN	42451	LTGAGGGGC(+114.04)GITLLK
CDK13	Cyclin-dependent kinase 13	Q14004|CDK13_HUMAN	164923	K(+114.04)S(+114.04)ASATSSSSSSRK
CCDC57	Coiled-coil domain-containing protein 57	Q2TAC2|CCD57_HUMAN	103039	DAVLVAVK(+114.04)
FER1L6	Fer-1-like protein 6	Q2WGJ9|FR1L6_HUMAN	209308	AFVGDS(+114.04)K(+114.04)DLVDPFVEVSFAGQMGRTT(+114.04)VQK(+114.04)
DNAH12	Dynein heavy chain 12, axonemal	Q6ZR08|DYH12_HUMAN	356942	KEALEGVK(+114.04)PEKLDAFYS(+114.04)C(+114.04)VS(+114.04)TLMSNQLK
ITPRID1	Protein ITPRID1	Q6ZRS4|CC129_HUMAN	115403	LGPTPLSNC(+57.02)PVGEK(+114.04)
H2AW	Histone H2A type 3	Q7L7L0|H2A3_HUMAN	14121	VTIAQGGVLPNIQAVLLPKKTESHHKAK(+114.04)
H2AW	Histone H2A type 3	Q7L7L0|H2A3_HUMAN	14121	VTIAQGGVLPNIQAVLLPK(+114.04)KTESHHK
H2AW	Histone H2A type 3	Q7L7L0|H2A3_HUMAN	14121	VTIAQGGVLPNIQAVLLPKKTESHHK(+114.04)
H2AW	Histone H2A type 3	Q7L7L0|H2A3_HUMAN	14121	VTIAQGGVLPNIQAVLLPKKTESHHK(+114.04)AK
SUGP1	SURP and G-patch domain-containing protein 1	Q8IWZ8|SUGP1_HUMAN	72471	GKPVGLVGVTELS(+114.04)DAQK(+114.04)
SUGP1	SURP and G-patch domain-containing protein 1	Q8IWZ8|SUGP1_HUMAN	72471	GKPVGLVGVT(+114.04)ELSDAQK(+114.04)
RNF10	RING finger protein 10	Q8N5U6|RNF10_HUMAN	89927	HTPESC(+57.02)FIEAAIQELK(+114.04)T(+114.04)REEALSGLAGSRR
PRG4	Proteoglycan 4	Q92954|PRG4_HUMAN	151061	PAPTT(+114.04)PETPPPT(+114.04)T(+114.04)SEVSTPTTTKEPTTIHK(+114.04)
PRG4	Proteoglycan 4	Q92954|PRG4_HUMAN	151061	PAPTT(+114.04)PET(+114.04)PPPTT(+114.04)SEVSTPTTTKEPTTIHK(+114.04)
PRG4	Proteoglycan 4	Q92954|PRG4_HUMAN	151061	PAPTT(+114.04)PETPPPTT(+114.04)SEVS(+114.04)TPTTTK(+114.04)EPTTIHK
NSD1	Histone-lysine N-methyltransferase, H3 lysine-36 specific	Q96L73|NSD1_HUMAN	296652	TVC(+57.02)K(+114.04)C(+57.02)GAPNC(+114.04)SGFLGVRPKNQPIATEEKS(+114.04)K
ZNF160	Zinc finger protein 160	Q9HCG1|ZN160_HUMAN	94112	K(+114.04)STNNGS(+114.04)SVSPLQQIPSSVQTHRSKK
SLAIN2	SLAIN motif-containing protein 2	Q9P270|SLAI2_HUMAN	62543	SSRSDSNFQVPNGGIPRMQPQAS(+114.04)AIPSPGK(+114.04)FR
BAHCC1	BAH and coiled-coil domain-containing protein 1	Q9P281|BAHC1_HUMAN	280016	VS(+114.04)S(+114.04)EAPPPSEAATPSLSPKAQDGPEALK(+114.04)TPGK(+114.04)
FRMD4A	FERM domain-containing protein 4A	Q9P2Q2|FRM4A_HUMAN	115458	QRKTSYLNALK(+114.04)
TRMT6	tRNA (adenine(58)-N(1))-methyltransferase non-catalytic subunit TRM6	Q9UJA5|TRM6_HUMAN	55799	QWFYLDNVIGHS(+114.04)YGTAFEVTSGGSLQPK(+114.04)KK
TRMT6	tRNA (adenine(58)-N(1))-methyltransferase non-catalytic subunit TRM6	Q9UJA5|TRM6_HUMAN	55799	QWFYLDNVIGHS(+114.04)YGTAFEVTSGGSLQPKK(+114.04)K
TRMT6	tRNA (adenine(58)-N(1))-methyltransferase non-catalytic subunit TRM6	Q9UJA5|TRM6_HUMAN	55799	QWFYLDNVIGHSYGT(+114.04)AFEVTSGGSLQPK(+114.04)KK

## Sheet: NF 6
Gene Name	Protein Name	Uniprot ID	Mol wt. (Da)	Peptide
MACROH2A1	Core histone macro-H2A.1	O75367|H2AY_HUMAN	39617	GVTIASGGVLPNIHPELLAK(+114.04)K
MACROH2A1	Core histone macro-H2A.1	O75367|H2AY_HUMAN	39617	GVTIASGGVLPNIHPELLAKK(+114.04)
TPM1	Tropomyosin-1	P09493|TPM1_HUMAN	32766	SK(+114.04)QLEDELVSLQK
MYH7	Myosin-7	P12883|MYH7_HUMAN	223097	AQLEFNQ(+.98)IK(+114.04)AEIER
MYH7	Myosin-7	P12883|MYH7_HUMAN	223097	AQLEFNQIK(+114.04)AEIER
MYH7	Myosin-7	P12883|MYH7_HUMAN	223097	DIGTK(+114.04)GLNEE
MYH7	Myosin-7	P12883|MYH7_HUMAN	223097	LQDLVDK(+114.04)LQLK
MYH7	Myosin-7	P12883|MYH7_HUMAN	223097	AK(+114.04)LQTENGELSR
MYH7	Myosin-7	P12883|MYH7_HUMAN	223097	AQLEFNQIK(+114.04)AEIERK
MYH7	Myosin-7	P12883|MYH7_HUMAN	223097	EGGK(+114.04)VTAETEYGK
MYH7	Myosin-7	P12883|MYH7_HUMAN	223097	DVFVPDDK(+114.04)QEFVK
MYH7	Myosin-7	P12883|MYH7_HUMAN	223097	DVFVPDDKQEFVK(+114.04)
MYH7	Myosin-7	P12883|MYH7_HUMAN	223097	QKYEESQSELESSQK(+114.04)EAR
MYH7	Myosin-7	P12883|MYH7_HUMAN	223097	QLDEK(+114.04)EALISQLTR
MYH7	Myosin-7	P12883|MYH7_HUMAN	223097	VQHELDEAEERADIAESQVNK(+114.04)LR
MYH7	Myosin-7	P12883|MYH7_HUMAN	223097	SRDIGTK(+114.04)GLNEE
MYH7	Myosin-7	P12883|MYH7_HUMAN	223097	NQIK(+114.04)AEIER
MYH7	Myosin-7	P12883|MYH7_HUMAN	223097	DVFVPDDK(+114.04)QEF
MYH7	Myosin-7	P12883|MYH7_HUMAN	223097	DVFVPDDK(+114.04)QEFVKAK
MYH7	Myosin-7	P12883|MYH7_HUMAN	223097	DLK(+114.04)KDVFVPDDKQEFVK
MYH7	Myosin-7	P12883|MYH7_HUMAN	223097	NQIK(+114.04)AEIERK
ATP2B4	Plasma membrane calcium-transporting ATPase 4	P23634|AT2B4_HUMAN	137920	C(+57.02)ALLGFVTDLK(+114.04)QDYQAVR
RPS7	40S ribosomal protein S7	P62081|RS7_HUMAN	22127	LVRELEK(+114.04)K
ACTC1	Actin, alpha cardiac muscle 1	P68032|ACTC_HUMAN	42019	DDMEK(+114.04)IWHHT
ACTC1	Actin, alpha cardiac muscle 1	P68032|ACTC_HUMAN	42019	DSYVGDEAQSK(+114.04)R
KMT2A	Histone-lysine N-methyltransferase 2A	Q03164|KMT2A_HUMAN	431764	NK(+114.04)K(+114.04)LAPSSTPSNIAPSDVVS(+114.04)NMTLINFTPS(+114.04)
BPTF	Nucleosome-remodeling factor subunit BPTF	Q12830|BPTF_HUMAN	338262	VEK(+114.04)GDKQTVVSSTENC(+114.04)AKS(+114.04)TVTTTTTTVTK(+114.04)
BPTF	Nucleosome-remodeling factor subunit BPTF	Q12830|BPTF_HUMAN	338262	VEKGDKQTVVSSTENC(+114.04)AK(+114.04)S(+114.04)TVTTTTTTVTK(+114.04)
BPTF	Nucleosome-remodeling factor subunit BPTF	Q12830|BPTF_HUMAN	338262	VEKGDK(+114.04)QTVVSSTENC(+114.04)AKS(+114.04)TVTTTTTTVTK(+114.04)
SF3A3	Splicing factor 3A subunit 3	Q12874|SF3A3_HUMAN	58849	IYNPK(+114.04)
PTPN14	Tyrosine-protein phosphatase non-receptor type 14	Q15678|PTN14_HUMAN	135261	LGSKHSSATYGK(+114.04)
H2AC20	Histone H2A type 2-C	Q16777|H2A2C_HUMAN	13988	VTIAQGGVLPN(+.98)IQAVLLPK(+114.04)K
H2AC20	Histone H2A type 2-C	Q16777|H2A2C_HUMAN	13988	VTIAQGGVLPN(+.98)IQAVLLPKK(+114.04)
H2AC20	Histone H2A type 2-C	Q16777|H2A2C_HUMAN	13988	VTIAQGGVLPNIQAVLLPK(+114.04)K
H2AC20	Histone H2A type 2-C	Q16777|H2A2C_HUMAN	13988	VTIAQGGVLPNIQAVLLPKK(+114.04)
H2AC20	Histone H2A type 2-C	Q16777|H2A2C_HUMAN	13988	VTIAQGGVLPNIQAVLLPK(+114.04)KTESHK
H2AC20	Histone H2A type 2-C	Q16777|H2A2C_HUMAN	13988	VTIAQGGVLPNIQAVLLPKKTESHK(+114.04)
H2AC20	Histone H2A type 2-C	Q16777|H2A2C_HUMAN	13988	LLGKVTIAQGGVLPNIQAVLLPKKTESHK(+114.04)
H2AC20	Histone H2A type 2-C	Q16777|H2A2C_HUMAN	13988	LLGKVTIAQGGVLPNIQAVLLPK(+114.04)KTESHK
H2AC20	Histone H2A type 2-C	Q16777|H2A2C_HUMAN	13988	VTIAQGGVLPNIQAVLLPKK(+114.04)TESHK
H2AC20	Histone H2A type 2-C	Q16777|H2A2C_HUMAN	13988	VTIAQGGVLPNIQAVLLPKKTESHKAK(+114.04)
H2AC20	Histone H2A type 2-C	Q16777|H2A2C_HUMAN	13988	VTIAQGGVLPNIQAVLLPK(+114.04)KTESHKAK
H2AC20	Histone H2A type 2-C	Q16777|H2A2C_HUMAN	13988	VTIAQGGVLPNIQAVLLPKK(+114.04)TESHKAK
H2AC20	Histone H2A type 2-C	Q16777|H2A2C_HUMAN	13988	VTIAQGGVLPNIQAVLLPKKTESHK(+114.04)AK
H2AC20	Histone H2A type 2-C	Q16777|H2A2C_HUMAN	13988	LLGKVTIAQGGVLPNIQAVLLPKK(+114.04)TESHK
H2AC20	Histone H2A type 2-C	Q16777|H2A2C_HUMAN	13988	VTIAQGGVLPNIQAVLLPKK(+114.04)TESH
H2AC20	Histone H2A type 2-C	Q16777|H2A2C_HUMAN	13988	LGKVTIAQGGVLPNIQAVLLPK(+114.04)KTESHK
H2AC20	Histone H2A type 2-C	Q16777|H2A2C_HUMAN	13988	VTIAQGGVLPNIQAVLLPK(+114.04)KTESH
AGAP9	Arf-GAP with GTPase, ANK repeat and PH domain-containing protein 9	Q5VTM2|AGAP9_HUMAN	77972	S(+114.04)K(+114.04)S(+114.04)QLTSQSEAMALQS(+114.04)IQNMR
DNAH12	Dynein heavy chain 12, axonemal	Q6ZR08|DYH12_HUMAN	356942	KEALEGVK(+114.04)PEKLDAFYS(+114.04)C(+114.04)VSTLMS(+114.04)NQLK
FAT3	Protocadherin Fat 3	Q8TDW7|FAT3_HUMAN	501978	DGDINGIFTINPYSGVITT(+114.04)QK(+114.04)
USP13	Ubiquitin carboxyl-terminal hydrolase 13	Q92995|UBP13_HUMAN	97327	TIAC(+57.02)DAVLSSK(+114.04)
SPATA17	Spermatogenesis-associated protein 17	Q96L03|SPT17_HUMAN	43499	K(+114.04)ANLEREEK
H2BC15	Histone H2B type 1-N	Q99877|H2B1N_HUMAN	13922	HAVSEGTKAVTK(+114.04)
H2BC15	Histone H2B type 1-N	Q99877|H2B1N_HUMAN	13922	LLLPGELAKHAVSEGTKAVTK(+114.04)

## Sheet: DCM 1
Gene Name	Protein Name	Uniprot ID	Mol wt. (Da)	Peptide
MYL3	Myosin light chain 3	P08590|MYL3_HUMAN	21932	IK(+114.04)IEFTPEQIEEF
MYL3	Myosin light chain 3	P08590|MYL3_HUMAN	21932	AAPK(+114.04)AAPAPAPPPEPERPK
TPM1	Tropomyosin-1	P09493|TPM1_HUMAN	32766	SK(+114.04)QLEDELVSLQK
TPM1	Tropomyosin-1	P09493|TPM1_HUMAN	32766	TVTNNLK(+114.04)SLEAQAEK
TPM1	Tropomyosin-1	P09493|TPM1_HUMAN	32766	SK(+114.04)QLEDELVSLQKK
TPM1	Tropomyosin-1	P09493|TPM1_HUMAN	32766	SK(+114.04)QLEDELVSLQK
TPM1	Tropomyosin-1	P09493|TPM1_HUMAN	32766	TVTNNLK(+114.04)SLEAQAEK
TPM1	Tropomyosin-1	P09493|TPM1_HUMAN	32766	SLEAQAEK(+114.04)Y
MYL2	Myosin regulatory light chain 2	P10916|MLRV_HUMAN	18789	VNVK(+114.04)NEEIDEM(+15.99)IK
MYL2	Myosin regulatory light chain 2	P10916|MLRV_HUMAN	18789	VNVK(+114.04)NEEIDEMIK
MYL2	Myosin regulatory light chain 2	P10916|MLRV_HUMAN	18789	DGFIDK(+114.04)NDLR
MYL2	Myosin regulatory light chain 2	P10916|MLRV_HUMAN	18789	VNVK(+114.04)NEEIDEM(+15.99)IK
MYH7	Myosin-7	P12883|MYH7_HUMAN	223097	LQEAEEAVEAVNAKC(+57.02)SSLEK(+114.04)
MYH7	Myosin-7	P12883|MYH7_HUMAN	223097	Q(+43.01)KYEESQSELESSQK(+114.04)EAR
MYH7	Myosin-7	P12883|MYH7_HUMAN	223097	S(+43.01)NAAAAALDK(+114.04)K
MYH7	Myosin-7	P12883|MYH7_HUMAN	223097	D(+43.01)VFVPDDK(+114.04)QEFVK
MYH7	Myosin-7	P12883|MYH7_HUMAN	223097	A(+43.01)QLEFNQIK(+114.04)AEIER
MYH7	Myosin-7	P12883|MYH7_HUMAN	223097	K(+43.01)(+114.04)LAEQELIETSER
MYH7	Myosin-7	P12883|MYH7_HUMAN	223097	QK(+43.01)YEESQSELESSQK(+114.04)EAR
MYH7	Myosin-7	P12883|MYH7_HUMAN	223097	A(+43.01)QLEFNQIK(+114.04)AEIER
MYH7	Myosin-7	P12883|MYH7_HUMAN	223097	D(+43.01)VFVPDDK(+114.04)QEFVK
MYH7	Myosin-7	P12883|MYH7_HUMAN	223097	K(+43.01)(+114.04)LAEQELIETSER
MYH7	Myosin-7	P12883|MYH7_HUMAN	223097	Q(+43.01)KYEESQSELESSQK(+114.04)EAR
MYH7	Myosin-7	P12883|MYH7_HUMAN	223097	A(+43.01)K(+114.04)LQTENGELSR
MYH7	Myosin-7	P12883|MYH7_HUMAN	223097	E(+43.01)GGK(+114.04)VTAETEYGK
MYH7	Myosin-7	P12883|MYH7_HUMAN	223097	L(+43.01)QDLVDK(+114.04)LQLK
MYH7	Myosin-7	P12883|MYH7_HUMAN	223097	S(+43.01)NAAAAALDKK(+114.04)
MYH7	Myosin-7	P12883|MYH7_HUMAN	223097	Q(+43.01)LEEEVK(+114.04)AK
MYH7	Myosin-7	P12883|MYH7_HUMAN	223097	Q(+43.01)VK(+114.04)SLQSLLK
MYH7	Myosin-7	P12883|MYH7_HUMAN	223097	A(+43.01)QLEFNQIK(+114.04)AEIERK
MYH7	Myosin-7	P12883|MYH7_HUMAN	223097	AQLEFNQ(+.98)IK(+114.04)AEIER
MYH7	Myosin-7	P12883|MYH7_HUMAN	223097	AQLEFN(+.98)QIK(+114.04)AEIER
MYH7	Myosin-7	P12883|MYH7_HUMAN	223097	AQ(+.98)LEFNQIK(+114.04)AEIER
MYH7	Myosin-7	P12883|MYH7_HUMAN	223097	IEDEQALGSQLQKK(+114.04)
MYH7	Myosin-7	P12883|MYH7_HUMAN	223097	AQLEFNQIK(+114.04)AEIER
MYH7	Myosin-7	P12883|MYH7_HUMAN	223097	IEDEQALGSQLQK(+114.04)K
MYH7	Myosin-7	P12883|MYH7_HUMAN	223097	AK(+114.04)LQTENGELSR
MYH7	Myosin-7	P12883|MYH7_HUMAN	223097	YEESQSELESSQK(+114.04)EAR
MYH7	Myosin-7	P12883|MYH7_HUMAN	223097	LDEAEQIALK(+114.04)GGK
MYH7	Myosin-7	P12883|MYH7_HUMAN	223097	K(+114.04)LAEQELIETSER
MYH7	Myosin-7	P12883|MYH7_HUMAN	223097	LDEAEQIALKGGK(+114.04)
MYH7	Myosin-7	P12883|MYH7_HUMAN	223097	IK(+114.04)ELTYQTEEDRK
MYH7	Myosin-7	P12883|MYH7_HUMAN	223097	QKYEESQSELESSQK(+114.04)EAR
MYH7	Myosin-7	P12883|MYH7_HUMAN	223097	LQDLVDK(+114.04)LQLK
MYH7	Myosin-7	P12883|MYH7_HUMAN	223097	ANDDLK(+114.04)ENIAIVER
MYH7	Myosin-7	P12883|MYH7_HUMAN	223097	VTAETEYGK(+114.04)TVTVK
MYH7	Myosin-7	P12883|MYH7_HUMAN	223097	VRELENELEAEQK(+114.04)R
MYH7	Myosin-7	P12883|MYH7_HUMAN	223097	K(+114.04)KMEGDLNEMEIQLSHANR
MYH7	Myosin-7	P12883|MYH7_HUMAN	223097	EGGK(+114.04)VTAETEYGK
MYH7	Myosin-7	P12883|MYH7_HUMAN	223097	K(+114.04)KDFELNALNAR
MYH7	Myosin-7	P12883|MYH7_HUMAN	223097	DIDDLELTLAK(+114.04)VEK
MYH7	Myosin-7	P12883|MYH7_HUMAN	223097	ADIAESQVNK(+114.04)LR
MYH7	Myosin-7	P12883|MYH7_HUMAN	223097	KDVFVPDDK(+114.04)QEFVK
MYH7	Myosin-7	P12883|MYH7_HUMAN	223097	AQLEFNQIK(+114.04)AEIERK
MYH7	Myosin-7	P12883|MYH7_HUMAN	223097	K(+114.04)HADSVAELGEQIDNLQR
MYH7	Myosin-7	P12883|MYH7_HUMAN	223097	DVFVPDDK(+114.04)QEFVK
MYH7	Myosin-7	P12883|MYH7_HUMAN	223097	VQHELDEAEERADIAESQVNK(+114.04)LR
MYH7	Myosin-7	P12883|MYH7_HUMAN	223097	DVFVPDDKQEFVK(+114.04)
MYH7	Myosin-7	P12883|MYH7_HUMAN	223097	K(+114.04)DTQIQLDDAVR
MYH7	Myosin-7	P12883|MYH7_HUMAN	223097	SRDIGTK(+114.04)GLNEE
MYH7	Myosin-7	P12883|MYH7_HUMAN	223097	KK(+114.04)DFELNALNAR
MYH7	Myosin-7	P12883|MYH7_HUMAN	223097	ALQEAHQQALDDLQAEEDKVNTLTK(+114.04)AK
MYH7	Myosin-7	P12883|MYH7_HUMAN	223097	KK(+114.04)MEGDLNEMEIQLSHANR
MYH7	Myosin-7	P12883|MYH7_HUMAN	223097	LDEAEQIALKGGKK(+114.04)
MYH7	Myosin-7	P12883|MYH7_HUMAN	223097	LQEAEEAVEAVNAK(+114.04)C(+57.02)SSLEK
MYH7	Myosin-7	P12883|MYH7_HUMAN	223097	AK(+114.04)LQTEN(+.98)GELSR
MYH7	Myosin-7	P12883|MYH7_HUMAN	223097	DVFVPDDK(+114.04)QEFVK(+27.99)
MYH7	Myosin-7	P12883|MYH7_HUMAN	223097	K(+114.04)KM(+15.99)EGDLNEMEIQLSHANR
MYH7	Myosin-7	P12883|MYH7_HUMAN	223097	KK(+114.04)M(+15.99)EGDLNEMEIQLSHANR
MYH7	Myosin-7	P12883|MYH7_HUMAN	223097	S(+27.99)NAAAAALDK(+114.04)K
MYH7	Myosin-7	P12883|MYH7_HUMAN	223097	E(+27.99)GGK(+114.04)VTAETEYGK
MYH7	Myosin-7	P12883|MYH7_HUMAN	223097	S(+27.99)NAAAAALDK(+114.04)K
MYH7	Myosin-7	P12883|MYH7_HUMAN	223097	QK(+27.99)YEESQSELESSQK(+114.04)EAR
MYH7	Myosin-7	P12883|MYH7_HUMAN	223097	Q(+27.99)KYEESQSELESSQK(+114.04)EAR
MYH7	Myosin-7	P12883|MYH7_HUMAN	223097	S(+27.99)NAAAAALDKK(+114.04)
MYH7	Myosin-7	P12883|MYH7_HUMAN	223097	D(+27.99)VFVPDDK(+114.04)QEFVK
MYH7	Myosin-7	P12883|MYH7_HUMAN	223097	A(+27.99)QLEFNQIK(+114.04)AEIER
MYH7	Myosin-7	P12883|MYH7_HUMAN	223097	L(+27.99)QDLVDK(+114.04)LQLK
MYH7	Myosin-7	P12883|MYH7_HUMAN	223097	S(+27.99)RDIGTK(+114.04)GLNEE
MYH7	Myosin-7	P12883|MYH7_HUMAN	223097	Q(+27.99)LEEEVK(+114.04)AK
MYH7	Myosin-7	P12883|MYH7_HUMAN	223097	D(+27.99)VFVPDDKQEFVK(+114.04)
MYH7	Myosin-7	P12883|MYH7_HUMAN	223097	D(+27.99)IGTK(+114.04)GLNEE
MYH7	Myosin-7	P12883|MYH7_HUMAN	223097	E(-18.01)GGK(+114.04)VTAETEYGK
MYH7	Myosin-7	P12883|MYH7_HUMAN	223097	Q(-17.03)LDEK(+114.04)EALISQLTR
MYH7	Myosin-7	P12883|MYH7_HUMAN	223097	Q(-17.03)LQK(+114.04)LEAR
MYH7	Myosin-7	P12883|MYH7_HUMAN	223097	Q(-17.03)KYEESQSELESSQK(+114.04)EAR
MYH7	Myosin-7	P12883|MYH7_HUMAN	223097	Q(-17.03)KYEESQSELESSQK(+114.04)EAR
MYH7	Myosin-7	P12883|MYH7_HUMAN	223097	Q(-17.03)LEEEVK(+114.04)AK
MYH7	Myosin-7	P12883|MYH7_HUMAN	223097	Q(-17.03)LDEK(+114.04)EALISQLTR
MYH7	Myosin-7	P12883|MYH7_HUMAN	223097	Q(-17.03)VK(+114.04)SLQSLLK
MYH7	Myosin-7	P12883|MYH7_HUMAN	223097	Q(-17.03)LQK(+114.04)LEAR
MYH7	Myosin-7	P12883|MYH7_HUMAN	223097	AQLEFNQIK(+114.04)AEIER
MYH7	Myosin-7	P12883|MYH7_HUMAN	223097	YEESQSELESSQK(+114.04)EAR
MYH7	Myosin-7	P12883|MYH7_HUMAN	223097	DIGTK(+114.04)GLNEE
MYH7	Myosin-7	P12883|MYH7_HUMAN	223097	ENK(+114.04)NLQEEISDLTEQLGSSGK
MYH7	Myosin-7	P12883|MYH7_HUMAN	223097	VTAETEYGK(+114.04)TVTVK
MYH7	Myosin-7	P12883|MYH7_HUMAN	223097	DVFVPDDK(+114.04)QEFVK
MYH7	Myosin-7	P12883|MYH7_HUMAN	223097	K(+114.04)LAEQELIETSER
MYH7	Myosin-7	P12883|MYH7_HUMAN	223097	IEDEQALGSQLQKK(+114.04)
MYH7	Myosin-7	P12883|MYH7_HUMAN	223097	AK(+114.04)LQTENGELSR
MYH7	Myosin-7	P12883|MYH7_HUMAN	223097	SLQSLLK(+114.04)DTQIQLDDAVR
MYH7	Myosin-7	P12883|MYH7_HUMAN	223097	VK(+114.04)LEQQVDDLEGSLEQEK
MYH7	Myosin-7	P12883|MYH7_HUMAN	223097	LQDLVDK(+114.04)LQLK
MYH7	Myosin-7	P12883|MYH7_HUMAN	223097	QKYEESQSELESSQK(+114.04)EAR
MYH7	Myosin-7	P12883|MYH7_HUMAN	223097	EGGK(+114.04)VTAETEYGK
MYH7	Myosin-7	P12883|MYH7_HUMAN	223097	VTAETEYGKT(+114.04)VTVK
MYH7	Myosin-7	P12883|MYH7_HUMAN	223097	LDEAEQIALK(+114.04)GGK
MYH7	Myosin-7	P12883|MYH7_HUMAN	223097	NFDK(+114.04)ILAEWK
MYH7	Myosin-7	P12883|MYH7_HUMAN	223097	KK(+114.04)MEGDLNEMEIQLSHANR
MYH7	Myosin-7	P12883|MYH7_HUMAN	223097	IK(+114.04)ELTYQTEEDRK
MYH7	Myosin-7	P12883|MYH7_HUMAN	223097	SRDIGTK(+114.04)GLNEE
MYH7	Myosin-7	P12883|MYH7_HUMAN	223097	VK(+114.04)LEQQVDDLEGSLEQEKK
MYH7	Myosin-7	P12883|MYH7_HUMAN	223097	VLSK(+114.04)ANSEVAQWR
MYH7	Myosin-7	P12883|MYH7_HUMAN	223097	K(+114.04)KMEGDLNEMEIQLSHANR
MYH7	Myosin-7	P12883|MYH7_HUMAN	223097	DIDDLELTLAK(+114.04)VEK
MYH7	Myosin-7	P12883|MYH7_HUMAN	223097	K(+114.04)KDFELNALNAR
MYH7	Myosin-7	P12883|MYH7_HUMAN	223097	SLQSLLK(+114.04)DTQIQL
MYH7	Myosin-7	P12883|MYH7_HUMAN	223097	AQLEFNQIK(+114.04)AEIERK
MYH7	Myosin-7	P12883|MYH7_HUMAN	223097	NAYEESLEHLETFK(+114.04)R
MYH7	Myosin-7	P12883|MYH7_HUMAN	223097	QVK(+114.04)SLQSLLK
MYH7	Myosin-7	P12883|MYH7_HUMAN	223097	NK(+114.04)DPLNETV
MYH7	Myosin-7	P12883|MYH7_HUMAN	223097	ADIAESQVNK(+114.04)LR
MYH7	Myosin-7	P12883|MYH7_HUMAN	223097	LDEAEQIALKGGK(+114.04)
MYH7	Myosin-7	P12883|MYH7_HUMAN	223097	ANDDLK(+114.04)ENIAIVER
MYH7	Myosin-7	P12883|MYH7_HUMAN	223097	DVFVPDDKQEFVK(+114.04)
MYH7	Myosin-7	P12883|MYH7_HUMAN	223097	NQIK(+114.04)AEIER
MYH7	Myosin-7	P12883|MYH7_HUMAN	223097	FVPDDK(+114.04)QEFVK
MYH7	Myosin-7	P12883|MYH7_HUMAN	223097	VQHELDEAEERADIAESQVNK(+114.04)LR
MYH7	Myosin-7	P12883|MYH7_HUMAN	223097	LDEAEQIALK(+114.04)GGKK
MYH7	Myosin-7	P12883|MYH7_HUMAN	223097	NLQEEISDLTEQLGSSGK(+114.04)TIHELEK
MYH7	Myosin-7	P12883|MYH7_HUMAN	223097	LQEAEEAVEAVNAK(+114.04)C(+57.02)SSLEK
MYH7	Myosin-7	P12883|MYH7_HUMAN	223097	K(+114.04)LEDEC(+57.02)SELKR
MYH7	Myosin-7	P12883|MYH7_HUMAN	223097	AK(+114.04)LQTEN(+.98)GELSR
MYH7	Myosin-7	P12883|MYH7_HUMAN	223097	DIGTK(+114.04)GLN(+.98)EE
MYH7	Myosin-7	P12883|MYH7_HUMAN	223097	ENK(+114.04)NLQEEISDLTEQ(+.98)LGSSGK
MYH7	Myosin-7	P12883|MYH7_HUMAN	223097	DVFVPDDK(+114.04)QEFVK(+27.99)
MYH7	Myosin-7	P12883|MYH7_HUMAN	223097	K(+114.04)KM(+15.99)EGDLNEMEIQLSHANR
DES	Desmin	P17661|DESM_HUMAN	53536	TC(+57.02)EIDALK(+114.04)GTNDSLM(+15.99)R
DES	Desmin	P17661|DESM_HUMAN	53536	TC(+57.02)EIDALK(+114.04)GTNDSLM(+15.99)R
DES	Desmin	P17661|DESM_HUMAN	53536	VSDLTQAANK(+114.04)NNDALR
DES	Desmin	P17661|DESM_HUMAN	53536	NISEAEEWYK(+114.04)SK
DES	Desmin	P17661|DESM_HUMAN	53536	VSDLTQAANK(+114.04)NNDALR
DES	Desmin	P17661|DESM_HUMAN	53536	K(+43.01)(+114.04)LLEGEESR
ACTN2	Alpha-actinin 2	P35609|ACTN2_HUMAN	103854	VQEK(+114.04)C(+57.02)QLEINFNTLQTK
ACTN2	Alpha-actinin 2	P35609|ACTN2_HUMAN	103854	VQEK(+114.04)C(+57.02)QLEIN
ACTN2	Alpha-actinin 2	P35609|ACTN2_HUMAN	103854	VQEK(+114.04)C(+57.02)Q(+.98)LEINFNTLQTK
MYOM1	Myomesin 1	P52179|MYOM1_HUMAN	187627	NVYLK(+114.04)VR
UBA52	Ubiquitin-60S ribosomal protein L40	P62987|RL40_HUMAN	14728	L(+43.01)IFAGK(+114.04)QLEDGR
UBA52	Ubiquitin-60S ribosomal protein L40	P62987|RL40_HUMAN	14728	LIFAGK(+114.04)QLEDGR
UBA52	Ubiquitin-60S ribosomal protein L40	P62987|RL40_HUMAN	14728	TLTGK(+114.04)TITLEVEPSDTIENVK
UBA52	Ubiquitin-60S ribosomal protein L40	P62987|RL40_HUMAN	14728	TLSDYNIQK(+114.04)ESTLHLVLR
UBA52	Ubiquitin-60S ribosomal protein L40	P62987|RL40_HUMAN	14728	LIFAGK(+114.04)QLEDGR
UBA52	Ubiquitin-60S ribosomal protein L40	P62987|RL40_HUMAN	14728	TLTGK(+114.04)TITLEVEPSDTIENVK
UBA52	Ubiquitin-60S ribosomal protein L40	P62987|RL40_HUMAN	14728	TLSDYNIQK(+114.04)ESTLHLVLR
UBA52	Ubiquitin-60S ribosomal protein L40	P62987|RL40_HUMAN	14728	TLSDYNIQK(+114.04)EST
ACTC1	Actin, alpha cardiac muscle 1	P68032|ACTC_HUMAN	42019	D(+43.01)SYVGDEAQSK(+114.04)R
ACTC1	Actin, alpha cardiac muscle 1	P68032|ACTC_HUMAN	42019	D(+43.01)SYVGDEAQSK(+114.04)R
ACTC1	Actin, alpha cardiac muscle 1	P68032|ACTC_HUMAN	42019	DSYVGDEAQSK(+114.04)R
ACTC1	Actin, alpha cardiac muscle 1	P68032|ACTC_HUMAN	42019	D(+27.99)SYVGDEAQSK(+114.04)R
ACTC1	Actin, alpha cardiac muscle 1	P68032|ACTC_HUMAN	42019	DSYVGDEAQSK(+114.04)R
CUL3	Cullin 3	Q13618|CUL3_HUMAN	88930	STEEPIVK(+114.04)VVER
MYBPC3	Myosin-binding protein C	Q14896|MYPC3_HUMAN	140762	DSK(+114.04)LEAPAEEDVWEILR
CAVN1	Caveolae-associated protein 1	Q6NZI2|CAVN1_HUMAN	43476	K(+114.04)LEVNEAELLR
CAVN1	Caveolae-associated protein 1	Q6NZI2|CAVN1_HUMAN	43476	K(+114.04)LEVNEAELLR
H2AC14	Histone H2A type 1-J	Q99878|H2A1J_HUMAN	13936	VTIAQGGVLPNIQAVLLPK(+114.04)K
H2AC14	Histone H2A type 1-J	Q99878|H2A1J_HUMAN	13936	VTIAQGGVLPNIQAVLLPKK(+114.04)
H2AC14	Histone H2A type 1-J	Q99878|H2A1J_HUMAN	13936	VTIAQGGVLPNIQAVLLPKK(+114.04)
H2AC14	Histone H2A type 1-J	Q99878|H2A1J_HUMAN	13936	VTIAQGGVLPNIQAVLLPK(+114.04)K

## Sheet: DCM 2
Gene Name	Protein Name	Uniprot ID	Mol wt. (Da)	Peptide
TPM1	Tropomyosin-1	P09493|TPM1_HUMAN	32766	SK(+114.04)QLEDELVSLQK
MYL2	Myosin regulatory light chain 2	P10916|MLRV_HUMAN	18789	VNVK(+114.04)NEEIDEM(+15.99)IK
MYH1	Myosin-1	P12882|MYH1_HUMAN	223145	Q(+43.01)IQK(+114.04)LEAR
MYH1	Myosin-1	P12882|MYH1_HUMAN	223145	LDEAEQLALK(+114.04)GGK
MYH1	Myosin-1	P12882|MYH1_HUMAN	223145	LDEAEQLALKGGK(+114.04)
MYH1	Myosin-1	P12882|MYH1_HUMAN	223145	Q(-17.03)IQK(+114.04)LEAR
MYH1	Myosin-1	P12882|MYH1_HUMAN	223145	SLSTELFK(+114.04)IK
MYH1	Myosin-1	P12882|MYH1_HUMAN	223145	LDEAEQLALK(+114.04)GGK
MYH7	Myosin-7	P12883|MYH7_HUMAN	223097	LQEAEEAVEAVNAKC(+57.02)SSLEK(+114.04)
MYH7	Myosin-7	P12883|MYH7_HUMAN	223097	D(+43.01)VFVPDDK(+114.04)QEFVK
MYH7	Myosin-7	P12883|MYH7_HUMAN	223097	D(+43.01)VFVPDDKQEFVK(+114.04)
MYH7	Myosin-7	P12883|MYH7_HUMAN	223097	IEDEQALGSQLQKK(+114.04)
MYH7	Myosin-7	P12883|MYH7_HUMAN	223097	IEDEQALGSQLQK(+114.04)K
MYH7	Myosin-7	P12883|MYH7_HUMAN	223097	DVFVPDDK(+114.04)QEFVK
MYH7	Myosin-7	P12883|MYH7_HUMAN	223097	DVFVPDDKQEFVK(+114.04)
MYH7	Myosin-7	P12883|MYH7_HUMAN	223097	LQEAEEAVEAVNAK(+114.04)C(+57.02)SSLEK
MYH7	Myosin-7	P12883|MYH7_HUMAN	223097	D(+27.99)VFVPDDK(+114.04)QEFVK
MYH7	Myosin-7	P12883|MYH7_HUMAN	223097	E(-18.01)NK(+114.04)NLQEEISDLTEQLGSSGK
MYH7	Myosin-7	P12883|MYH7_HUMAN	223097	Q(-17.03)LDEK(+114.04)EALISQLTR
MYH7	Myosin-7	P12883|MYH7_HUMAN	223097	ENK(+114.04)NLQEEISDLTEQLGSSGK
MYH7	Myosin-7	P12883|MYH7_HUMAN	223097	DVFVPDDK(+114.04)QEFVK
MYH7	Myosin-7	P12883|MYH7_HUMAN	223097	QLDEK(+114.04)EALISQLTR
MYH7	Myosin-7	P12883|MYH7_HUMAN	223097	VTAETEYGK(+114.04)TVTVK
MYH7	Myosin-7	P12883|MYH7_HUMAN	223097	IEDEQALGSQLQK(+114.04)K
MYH7	Myosin-7	P12883|MYH7_HUMAN	223097	DVFVPDDKQEFVK(+114.04)
MYH7	Myosin-7	P12883|MYH7_HUMAN	223097	LQEAEEAVEAVNAK(+114.04)C(+57.02)SSLEK
MYH7	Myosin-7	P12883|MYH7_HUMAN	223097	K(+43.01)(+114.04)LAEQELIETSER
MYH7	Myosin-7	P12883|MYH7_HUMAN	223097	Q(+43.01)KYEESQSELESSQK(+114.04)EAR
MYH7	Myosin-7	P12883|MYH7_HUMAN	223097	A(+43.01)QLEFNQIK(+114.04)AEIER
MYH7	Myosin-7	P12883|MYH7_HUMAN	223097	K(+43.01)(+114.04)LAEQELIETSER
MYH7	Myosin-7	P12883|MYH7_HUMAN	223097	Q(+43.01)VK(+114.04)SLQSLLK
MYH7	Myosin-7	P12883|MYH7_HUMAN	223097	L(+43.01)QDLVDK(+114.04)LQLK
MYH7	Myosin-7	P12883|MYH7_HUMAN	223097	A(+43.01)QLEFNQIK(+114.04)AEIERK
MYH7	Myosin-7	P12883|MYH7_HUMAN	223097	S(+43.01)LQSLLK(+114.04)DTQIQLDDAVR
MYH7	Myosin-7	P12883|MYH7_HUMAN	223097	Q(+43.01)KYEESQSELESSQK(+114.04)EAR
MYH7	Myosin-7	P12883|MYH7_HUMAN	223097	Q(+43.01)LQK(+114.04)LEAR
MYH7	Myosin-7	P12883|MYH7_HUMAN	223097	AQLEFN(+.98)QIK(+114.04)AEIER
MYH7	Myosin-7	P12883|MYH7_HUMAN	223097	AQLEFNQIK(+114.04)AEIER
MYH7	Myosin-7	P12883|MYH7_HUMAN	223097	LDEAEQIALK(+114.04)GGK
MYH7	Myosin-7	P12883|MYH7_HUMAN	223097	LDEAEQIALKGGK(+114.04)
MYH7	Myosin-7	P12883|MYH7_HUMAN	223097	K(+114.04)LAEQELIETSER
MYH7	Myosin-7	P12883|MYH7_HUMAN	223097	K(+114.04)KMEGDLNEMEIQLSHANR
MYH7	Myosin-7	P12883|MYH7_HUMAN	223097	AQLEFNQIK(+114.04)AEIERK
MYH7	Myosin-7	P12883|MYH7_HUMAN	223097	A(+27.99)QLEFNQIK(+114.04)AEIER
MYH7	Myosin-7	P12883|MYH7_HUMAN	223097	L(+27.99)QDLVDK(+114.04)LQLK
MYH7	Myosin-7	P12883|MYH7_HUMAN	223097	Q(-17.03)KYEESQSELESSQK(+114.04)EAR
MYH7	Myosin-7	P12883|MYH7_HUMAN	223097	Q(-17.03)LQK(+114.04)LEAR
MYH7	Myosin-7	P12883|MYH7_HUMAN	223097	Q(-17.03)VK(+114.04)SLQSLLK
MYH7	Myosin-7	P12883|MYH7_HUMAN	223097	AQLEFNQIK(+114.04)AEIER
MYH7	Myosin-7	P12883|MYH7_HUMAN	223097	SLQSLLK(+114.04)DTQIQLDDAVR
MYH7	Myosin-7	P12883|MYH7_HUMAN	223097	K(+114.04)LAEQELIETSER
MYH7	Myosin-7	P12883|MYH7_HUMAN	223097	LQDLVDK(+114.04)LQLK
MYH7	Myosin-7	P12883|MYH7_HUMAN	223097	AQLEFNQIK(+114.04)AEIERK
MYH7	Myosin-7	P12883|MYH7_HUMAN	223097	KK(+114.04)MEGDLNEMEIQLSHANR
MYH7	Myosin-7	P12883|MYH7_HUMAN	223097	SLSTELFK(+114.04)LK
MYH7	Myosin-7	P12883|MYH7_HUMAN	223097	SLQSLLK(+114.04)DTQIQ
MYH7	Myosin-7	P12883|MYH7_HUMAN	223097	LDEAEQIALK(+114.04)GGK
MYH7	Myosin-7	P12883|MYH7_HUMAN	223097	ANDDLK(+114.04)ENIAIVER
MYH7	Myosin-7	P12883|MYH7_HUMAN	223097	SLQSLLK(+114.04)DTQIQL
MYH7	Myosin-7	P12883|MYH7_HUMAN	223097	K(+114.04)KMEGDLNEMEIQLSHANR
MYH7	Myosin-7	P12883|MYH7_HUMAN	223097	QVK(+114.04)SLQSLLK
DES	Desmin	P17661|DESM_HUMAN	53536	TC(+57.02)EIDALK(+114.04)GTNDSLM(+15.99)R
DES	Desmin	P17661|DESM_HUMAN	53536	VSDLTQAANK(+114.04)NNDALR
ACTN2	Alpha-actinin 2	P35609|ACTN2_HUMAN	103854	VQEK(+114.04)C(+57.02)QLEIN
ACTN2	Alpha-actinin 2	P35609|ACTN2_HUMAN	103854	VQEK(+114.04)C(+57.02)QLEINFNTLQTK
ACTN2	Alpha-actinin 2	P35609|ACTN2_HUMAN	103854	VQEK(+114.04)C(+57.02)QLEIN
ACTN2	Alpha-actinin 2	P35609|ACTN2_HUMAN	103854	VQEK(+114.04)C(+57.02)Q(+.98)LEINFNTLQTK
UBA52	Ubiquitin-60S ribosomal protein L40	P62987|RL40_HUMAN	14728	LIFAGK(+114.04)QLEDGR
UBA52	Ubiquitin-60S ribosomal protein L40	P62987|RL40_HUMAN	14728	TLTGK(+114.04)TITLEVEPSDTIENVK
UBA52	Ubiquitin-60S ribosomal protein L40	P62987|RL40_HUMAN	14728	TLSDYNIQK(+114.04)ESTLHLVLR
UBA52	Ubiquitin-60S ribosomal protein L40	P62987|RL40_HUMAN	14728	LIFAGK(+114.04)QLEDGR
UBA52	Ubiquitin-60S ribosomal protein L40	P62987|RL40_HUMAN	14728	TLT(+114.04)GKTITLEVEPSDTIENVK
UBA52	Ubiquitin-60S ribosomal protein L40	P62987|RL40_HUMAN	14728	TLTGK(+114.04)TITLEVEPSDTIENVK
ACTC1	Actin, alpha cardiac muscle 1	P68032|ACTC_HUMAN	42019	DLTDYLM(+15.99)K(+114.04)ILTER
ACTC1	Actin, alpha cardiac muscle 1	P68032|ACTC_HUMAN	42019	DLTDYLM(+15.99)KILT(+114.04)ER
H2AC14	Histone H2A type 1-J	Q99878|H2A1J_HUMAN	13936	VTIAQGGVLPNIQAVLLPK(+114.04)K
H2AC14	Histone H2A type 1-J	Q99878|H2A1J_HUMAN	13936	VTIAQGGVLPNIQAVLLPK(+114.04)K
H2AC14	Histone H2A type 1-J	Q99878|H2A1J_HUMAN	13936	VTIAQGGVLPNIQAVLLPKK(+114.04)

## Sheet: DCM 3
Gene Name	Protein Name	Accession	Mol wt. (Da)	Peptide
LDB3	LIM domain-binding protein 3	O75112|LDB3_HUMAN	77135	GK(+114.04)ASGVGLPGGSLPIK
LDB3	LIM domain-binding protein 3	O75112|LDB3_HUMAN	77135	SQNK(+114.04)PEDEADEWAR
LDB3	LIM domain-binding protein 3	O75112|LDB3_HUMAN	77135	ASGVGLPGGSLPIK(+114.04)DLAVDSASPVYQAVIK
LDB3	LIM domain-binding protein 3	O75112|LDB3_HUMAN	77135	DLLGPK(+114.04)ALPGSSQPR
LDB3	LIM domain-binding protein 3	O75112|LDB3_HUMAN	77135	GK(+114.04)ASGVGLPGGSLPIK
MACROH2A1	Core histone macro-H2A.1	O75367|H2AY_HUMAN	39617	GVTIASGGVLPNIHPELLAK(+114.04)K
MB	Myoglobin	P02144|MYG_HUMAN	17184	DM(+15.99)ASNYK(+114.04)ELGFQG
CRYAB	Alpha-crystallin B chain	P02511|CRYAB_HUMAN	20159	H(+43.01)FSPEELK(+114.04)VK
CRYAB	Alpha-crystallin B chain	P02511|CRYAB_HUMAN	20159	FSVNLDVK(+114.04)HFSPEELK
CRYAB	Alpha-crystallin B chain	P02511|CRYAB_HUMAN	20159	DRFSVNLDVK(+114.04)HFSPEELK
CRYAB	Alpha-crystallin B chain	P02511|CRYAB_HUMAN	20159	VK(+114.04)VLGDVIEVHGK
CRYAB	Alpha-crystallin B chain	P02511|CRYAB_HUMAN	20159	HFSPEELK(+114.04)VK
CRYAB	Alpha-crystallin B chain	P02511|CRYAB_HUMAN	20159	FSVNLDVK(+114.04)HFSPEELK
CRYAB	Alpha-crystallin B chain	P02511|CRYAB_HUMAN	20159	DRFSVNLDVK(+114.04)HFSPEELK
CRYAB	Alpha-crystallin B chain	P02511|CRYAB_HUMAN	20159	VK(+114.04)VLGDVIEVHGK
CRYAB	Alpha-crystallin B chain	P02511|CRYAB_HUMAN	20159	HFSPEELK(+114.04)VK
CRYAB	Alpha-crystallin B chain	P02511|CRYAB_HUMAN	20159	LEK(+114.04)DRFSVNLDVK
MYL3	Myosin light chain 3	P08590|MYL3_HUMAN	21932	VFDK(+114.04)EGNGTVM(+15.99)GAELR
MYL3	Myosin light chain 3	P08590|MYL3_HUMAN	21932	NK(+114.04)DTGTYEDFVEGLR
MYL3	Myosin light chain 3	P08590|MYL3_HUMAN	21932	VFDK(+114.04)EGNGTVM(+15.99)GAELR
TPM1	Tropomyosin-1	P09493|TPM1_HUMAN	32766	SK(+114.04)QLEDELVSLQK
TPM1	Tropomyosin-1	P09493|TPM1_HUMAN	32766	SK(+114.04)QLEDELVSLQK
MYL2	Myosin regulatory light chain 2	P10916|MLRV_HUMAN	18789	G(+43.01)VLK(+114.04)ADYVR
MYL2	Myosin regulatory light chain 2	P10916|MLRV_HUMAN	18789	L(+43.01)K(+114.04)GADPEETILNAFK
MYL2	Myosin regulatory light chain 2	P10916|MLRV_HUMAN	18789	G(+43.01)VLK(+114.04)ADYVR
MYL2	Myosin regulatory light chain 2	P10916|MLRV_HUMAN	18789	V(+43.01)FDPEGK(+114.04)GVLK
MYL2	Myosin regulatory light chain 2	P10916|MLRV_HUMAN	18789	D(+43.01)GFIDK(+114.04)NDLR
MYL2	Myosin regulatory light chain 2	P10916|MLRV_HUMAN	18789	VFDPEGK(+114.04)GVLK
MYL2	Myosin regulatory light chain 2	P10916|MLRV_HUMAN	18789	GVLK(+114.04)ADYVR
MYL2	Myosin regulatory light chain 2	P10916|MLRV_HUMAN	18789	VNVK(+114.04)NEEIDEMIK
MYL2	Myosin regulatory light chain 2	P10916|MLRV_HUMAN	18789	DGFIDK(+114.04)NDLR
MYL2	Myosin regulatory light chain 2	P10916|MLRV_HUMAN	18789	NLVHIITHGEEK(+114.04)D
MYL2	Myosin regulatory light chain 2	P10916|MLRV_HUMAN	18789	VNVK(+114.04)NEEIDEM(+15.99)IK
MYL2	Myosin regulatory light chain 2	P10916|MLRV_HUMAN	18789	L(+27.99)K(+114.04)GADPEETILNAFK
MYL2	Myosin regulatory light chain 2	P10916|MLRV_HUMAN	18789	LK(+114.04)GADPEETILNAFK
MYL2	Myosin regulatory light chain 2	P10916|MLRV_HUMAN	18789	GADPEETILNAFK(+114.04)VFDPEGK
MYL2	Myosin regulatory light chain 2	P10916|MLRV_HUMAN	18789	VFDPEGK(+114.04)GVLK
MYL2	Myosin regulatory light chain 2	P10916|MLRV_HUMAN	18789	VNVK(+114.04)NEEIDEMIK
MYL2	Myosin regulatory light chain 2	P10916|MLRV_HUMAN	18789	GVLK(+114.04)ADYVR
MYL2	Myosin regulatory light chain 2	P10916|MLRV_HUMAN	18789	DGFIDK(+114.04)NDLR
MYL2	Myosin regulatory light chain 2	P10916|MLRV_HUMAN	18789	VFDPEGKGVLK(+114.04)
MYL2	Myosin regulatory light chain 2	P10916|MLRV_HUMAN	18789	VNVK(+114.04)NEEIDEM(+15.99)IK
MYH7	Myosin-7	P12883|MYH7_HUMAN	223097	LQEAEEAVEAVNAKC(+57.02)SSLEK(+114.04)
MYH7	Myosin-7	P12883|MYH7_HUMAN	223097	D(+43.01)VFVPDDK(+114.04)QEFVK
MYH7	Myosin-7	P12883|MYH7_HUMAN	223097	ENK(+114.04)NLQEEISDLTEQLGSSGK
MYH7	Myosin-7	P12883|MYH7_HUMAN	223097	NK(+114.04)DPLNETVVGLYQK
MYH7	Myosin-7	P12883|MYH7_HUMAN	223097	QLDEK(+114.04)EALISQLTR
MYH7	Myosin-7	P12883|MYH7_HUMAN	223097	DVFVPDDK(+114.04)QEFVK
MYH7	Myosin-7	P12883|MYH7_HUMAN	223097	MELQSALEEAEASLEHEEGK(+114.04)ILR
MYH7	Myosin-7	P12883|MYH7_HUMAN	223097	Q(-17.03)LDEK(+114.04)EALISQLTR
MYH7	Myosin-7	P12883|MYH7_HUMAN	223097	Q(-17.03)LEEEVK(+114.04)AK
MYH7	Myosin-7	P12883|MYH7_HUMAN	223097	Q(-17.03)LDEK(+114.04)EALISQLTR
MYH7	Myosin-7	P12883|MYH7_HUMAN	223097	Q(-17.03)LEEEVK(+114.04)AK
MYH7	Myosin-7	P12883|MYH7_HUMAN	223097	ENK(+114.04)NLQEEISDLTEQLGSSGK
MYH7	Myosin-7	P12883|MYH7_HUMAN	223097	NLQEEISDLTEQLGSSGK(+114.04)TIHELEK
MYH7	Myosin-7	P12883|MYH7_HUMAN	223097	DVFVPDDK(+114.04)QEFVK
MYH7	Myosin-7	P12883|MYH7_HUMAN	223097	NLQEEISDLTEQLGSSGKTIHELEK(+114.04)
MYH7	Myosin-7	P12883|MYH7_HUMAN	223097	QLDEK(+114.04)EALISQLTR
MYH7	Myosin-7	P12883|MYH7_HUMAN	223097	LQEAEEAVEAVNAK(+114.04)C(+57.02)SSLEK
MYH7	Myosin-7	P12883|MYH7_HUMAN	223097	K(+43.01)(+114.04)LAEQELIETSER
MYH7	Myosin-7	P12883|MYH7_HUMAN	223097	L(+43.01)QDLVDK(+114.04)LQLK
MYH7	Myosin-7	P12883|MYH7_HUMAN	223097	S(+43.01)LQSLLK(+114.04)DTQIQLDDAVR
MYH7	Myosin-7	P12883|MYH7_HUMAN	223097	A(+43.01)QLEFNQIK(+114.04)AEIER
MYH7	Myosin-7	P12883|MYH7_HUMAN	223097	K(+43.01)(+114.04)LAEQELIETSER
MYH7	Myosin-7	P12883|MYH7_HUMAN	223097	A(+43.01)QLEFNQIK(+114.04)AEIERK
MYH7	Myosin-7	P12883|MYH7_HUMAN	223097	L(+43.01)QDLVDK(+114.04)LQLK
MYH7	Myosin-7	P12883|MYH7_HUMAN	223097	S(+43.01)LQSLLK(+114.04)DTQIQLDDAVR
MYH7	Myosin-7	P12883|MYH7_HUMAN	223097	Q(+43.01)KYEESQSELESSQK(+114.04)EAR
MYH7	Myosin-7	P12883|MYH7_HUMAN	223097	AQLEFNQ(+.98)IK(+114.04)AEIER
MYH7	Myosin-7	P12883|MYH7_HUMAN	223097	AQ(+.98)LEFNQIK(+114.04)AEIER
MYH7	Myosin-7	P12883|MYH7_HUMAN	223097	AQLEFN(+.98)QIK(+114.04)AEIER
MYH7	Myosin-7	P12883|MYH7_HUMAN	223097	AQLEFNQIK(+114.04)AEIER
MYH7	Myosin-7	P12883|MYH7_HUMAN	223097	LQDLVDK(+114.04)LQLK
MYH7	Myosin-7	P12883|MYH7_HUMAN	223097	AQLEFNQIK(+114.04)AEIERK
MYH7	Myosin-7	P12883|MYH7_HUMAN	223097	LK(+114.04)NAYEESLEHLETFKR
MYH7	Myosin-7	P12883|MYH7_HUMAN	223097	K(+114.04)LAEQELIETSER
MYH7	Myosin-7	P12883|MYH7_HUMAN	223097	VLSK(+114.04)ANSEVAQWR
MYH7	Myosin-7	P12883|MYH7_HUMAN	223097	K(+114.04)KMEGDLNEMEIQLSHANR
MYH7	Myosin-7	P12883|MYH7_HUMAN	223097	LDEAEQIALK(+114.04)GGK
MYH7	Myosin-7	P12883|MYH7_HUMAN	223097	LDEAEQIALKGGK(+114.04)
MYH7	Myosin-7	P12883|MYH7_HUMAN	223097	DLQHRLDEAEQIALKGGKK(+114.04)
MYH7	Myosin-7	P12883|MYH7_HUMAN	223097	ANDDLK(+114.04)ENIAIVER
MYH7	Myosin-7	P12883|MYH7_HUMAN	223097	ILAEWK(+114.04)QK
MYH7	Myosin-7	P12883|MYH7_HUMAN	223097	K(+114.04)KM(+15.99)EGDLNEMEIQLSHANR
MYH7	Myosin-7	P12883|MYH7_HUMAN	223097	KK(+114.04)M(+15.99)EGDLNEMEIQLSHANR
MYH7	Myosin-7	P12883|MYH7_HUMAN	223097	K(+114.04)KM(+15.99)EGDLNEM(+15.99)EIQLSHANR
MYH7	Myosin-7	P12883|MYH7_HUMAN	223097	KK(+114.04)M(+15.99)EGDLNEM(+15.99)EIQLSHANR
MYH7	Myosin-7	P12883|MYH7_HUMAN	223097	L(+27.99)QDLVDK(+114.04)LQLK
MYH7	Myosin-7	P12883|MYH7_HUMAN	223097	A(+27.99)QLEFNQIK(+114.04)AEIER
MYH7	Myosin-7	P12883|MYH7_HUMAN	223097	S(+27.99)LQSLLK(+114.04)DTQIQLDDAVR
MYH7	Myosin-7	P12883|MYH7_HUMAN	223097	Q(-17.03)KYEESQSELESSQK(+114.04)EAR
MYH7	Myosin-7	P12883|MYH7_HUMAN	223097	Q(-17.03)VK(+114.04)SLQSLLK
MYH7	Myosin-7	P12883|MYH7_HUMAN	223097	Q(-17.03)LQK(+114.04)LEAR
MYH7	Myosin-7	P12883|MYH7_HUMAN	223097	AQLEFNQIK(+114.04)AEIER
MYH7	Myosin-7	P12883|MYH7_HUMAN	223097	SLQSLLK(+114.04)DTQIQLDDAVR
MYH7	Myosin-7	P12883|MYH7_HUMAN	223097	LQDLVDK(+114.04)LQLK
MYH7	Myosin-7	P12883|MYH7_HUMAN	223097	GTLEDQIIQANPALEAFGNAK(+114.04)TVR
MYH7	Myosin-7	P12883|MYH7_HUMAN	223097	SLSTELFK(+114.04)LK
MYH7	Myosin-7	P12883|MYH7_HUMAN	223097	AQLEFNQIK(+114.04)AEIERK
MYH7	Myosin-7	P12883|MYH7_HUMAN	223097	ANDDLK(+114.04)ENIAIVER
MYH7	Myosin-7	P12883|MYH7_HUMAN	223097	NFDK(+114.04)ILAEWK
MYH7	Myosin-7	P12883|MYH7_HUMAN	223097	QVK(+114.04)SLQSLLK
MYH7	Myosin-7	P12883|MYH7_HUMAN	223097	K(+114.04)LAEQELIETSER
MYH7	Myosin-7	P12883|MYH7_HUMAN	223097	VQHELDEAEERADIAESQVNK(+114.04)LR
MYH7	Myosin-7	P12883|MYH7_HUMAN	223097	SLQSLLK(+114.04)DTQIQL
MYH7	Myosin-7	P12883|MYH7_HUMAN	223097	SLQSLLK(+114.04)DTQ(+.98)IQLDDAVR
DES	Desmin	P17661|DESM_HUMAN	53536	FANYIEK(+114.04)VR
DES	Desmin	P17661|DESM_HUMAN	53536	VSDLTQAANK(+114.04)NNDALR
DES	Desmin	P17661|DESM_HUMAN	53536	TNEK(+114.04)VELQELNDR
DES	Desmin	P17661|DESM_HUMAN	53536	TNEK(+114.04)VELQELNDR
TNNI3	Troponin I	P19429|TNNI3_HUMAN	24008	VTK(+114.04)NITEIADLTQK
VDAC1	Voltage-dependent anion-selective channel protein 1	P21796|VDAC1_HUMAN	30773	NVNAGGHK(+114.04)LGLGLEFQ
ACTN2	Alpha-actinin 2	P35609|ACTN2_HUMAN	103854	IC(+57.02)K(+114.04)VLAVNQENER
ACTN2	Alpha-actinin 2	P35609|ACTN2_HUMAN	103854	IC(+57.02)K(+114.04)VLAVNQENER
ACTN2	Alpha-actinin 2	P35609|ACTN2_HUMAN	103854	LLETIDQLHLEFAK(+114.04)R
ACTN2	Alpha-actinin 2	P35609|ACTN2_HUMAN	103854	IANVNK(+114.04)ALDYIASK
ACTN2	Alpha-actinin 2	P35609|ACTN2_HUMAN	103854	ALDYIASK(+114.04)GVK
ACTN2	Alpha-actinin 2	P35609|ACTN2_HUMAN	103854	ASTHETWAYGK(+114.04)EQILLQK
ACTN2	Alpha-actinin 2	P35609|ACTN2_HUMAN	103854	DAK(+114.04)GITQEQMNEFR
ACTN2	Alpha-actinin 2	P35609|ACTN2_HUMAN	103854	LEHLAEK(+114.04)FR
ACTN2	Alpha-actinin 2	P35609|ACTN2_HUMAN	103854	VQEK(+114.04)C(+57.02)QLEINFNTLQTK
ACTN2	Alpha-actinin 2	P35609|ACTN2_HUMAN	103854	DAK(+114.04)GITQEQM(+15.99)NEFR
ACTN2	Alpha-actinin 2	P35609|ACTN2_HUMAN	103854	M(+15.99)LDAEDIVNTPK(+114.04)PDER
ACTN2	Alpha-actinin 2	P35609|ACTN2_HUMAN	103854	M(+15.99)LDAEDIVNTPK(+114.04)PDER
ACTN2	Alpha-actinin 2	P35609|ACTN2_HUMAN	103854	IANVNK(+114.04)ALDYIASK
ACTN2	Alpha-actinin 2	P35609|ACTN2_HUMAN	103854	ALDYIASK(+114.04)GVK
ACTN2	Alpha-actinin 2	P35609|ACTN2_HUMAN	103854	K(+114.04)AGTQIENIEEDFR
ACTN2	Alpha-actinin 2	P35609|ACTN2_HUMAN	103854	DAK(+114.04)GITQEQMNEFR
ACTN2	Alpha-actinin 2	P35609|ACTN2_HUMAN	103854	LNK(+114.04)DDPIGNINLAMEIAEK
ACTN2	Alpha-actinin 2	P35609|ACTN2_HUMAN	103854	LLETIDQLHLEFAK(+114.04)R
ACTN2	Alpha-actinin 2	P35609|ACTN2_HUMAN	103854	K(+114.04)AGTQIENIEEDFRNGLK
ACTN2	Alpha-actinin 2	P35609|ACTN2_HUMAN	103854	ASTHETWAYGK(+114.04)EQILLQK
ACTN2	Alpha-actinin 2	P35609|ACTN2_HUMAN	103854	VQEK(+114.04)C(+57.02)QLEINFNTLQTK
ACTN2	Alpha-actinin 2	P35609|ACTN2_HUMAN	103854	VQEK(+114.04)C(+57.02)QLEINFN(+.98)TLQTK
ACTN2	Alpha-actinin 2	P35609|ACTN2_HUMAN	103854	VQEK(+114.04)C(+57.02)QLEIN(+.98)FNTLQTK
ACTN2	Alpha-actinin 2	P35609|ACTN2_HUMAN	103854	DAK(+114.04)GITQEQM(+15.99)NEFR
TNNT2	Troponin T	P45379|TNNT2_HUMAN	35924	QQK(+114.04)YEINVLR
MYOM1	Myomesin-1	P52179|MYOM1_HUMAN	187627	NVYLK(+114.04)VR
MYOM2	Myomesin-2	P54296|MYOM2_HUMAN	164896	YQSLVAAYGEAK(+114.04)R
UBA52	Ubiquitin-60S ribosomal protein L40	P62987|RL40_HUMAN	14728	L(+43.01)IFAGK(+114.04)QLEDGR
UBA52	Ubiquitin-60S ribosomal protein L40	P62987|RL40_HUMAN	14728	LIFAGK(+114.04)QLEDGR
UBA52	Ubiquitin-60S ribosomal protein L40	P62987|RL40_HUMAN	14728	TLSDYNIQK(+114.04)ESTLHLVLR
UBA52	Ubiquitin-60S ribosomal protein L40	P62987|RL40_HUMAN	14728	LIFAGK(+114.04)QLEDGRTLSDYNIQK
UBA52	Ubiquitin-60S ribosomal protein L40	P62987|RL40_HUMAN	14728	LIFAGK(+114.04)QLEDGRT
UBA52	Ubiquitin-60S ribosomal protein L40	P62987|RL40_HUMAN	14728	L(+27.99)IFAGK(+114.04)QLEDGR
UBA52	Ubiquitin-60S ribosomal protein L40	P62987|RL40_HUMAN	14728	LIFAGK(+114.04)QLEDGR
UBA52	Ubiquitin-60S ribosomal protein L40	P62987|RL40_HUMAN	14728	TLTGK(+114.04)TITLEVEPSDTIENVK
UBA52	Ubiquitin-60S ribosomal protein L40	P62987|RL40_HUMAN	14728	FAGK(+114.04)QLEDGR
UBA52	Ubiquitin-60S ribosomal protein L40	P62987|RL40_HUMAN	14728	LIFAGK(+114.04)QLEDGRTLSDYNIQK
UBA52	Ubiquitin-60S ribosomal protein L40	P62987|RL40_HUMAN	14728	TLSDYNIQK(+114.04)ESTLHLVLR
UBA52	Ubiquitin-60S ribosomal protein L40	P62987|RL40_HUMAN	14728	LIFAGK(+114.04)QLED(-18.01)GR
ACTC1	Actin, alpha cardiac muscle 1	P68032|ACTC_HUMAN	42019	DLTDYLMK(+114.04)ILTER
FHL2	Four and a half LIM domains protein 2	Q14192|FHL2_HUMAN	32193	GFLTERDDILC(+57.02)PDC(+57.02)GK(+114.04)DI
FLNC	Filamin-C	Q14315|FLNC_HUMAN	291022	APSGNEEPC(+57.02)LLK(+114.04)R
FLNC	Filamin-C	Q14315|FLNC_HUMAN	291022	AFGPGLEGGLVNK(+114.04)ANR
FLNC	Filamin-C	Q14315|FLNC_HUMAN	291022	HIGISFTPK(+114.04)EVGEHVVSVR
FLNC	Filamin-C	Q14315|FLNC_HUMAN	291022	K(+114.04)DGSC(+57.02)GVSYVVQEPGDYEVSIK
FLNC	Filamin-C	Q14315|FLNC_HUMAN	291022	HIGISFTPK(+114.04)EVGEHVVSVR
FLNC	Filamin-C	Q14315|FLNC_HUMAN	291022	GPGLSQAFVGQK(+114.04)NSFTVDC(+57.02)SK
FLNC	Filamin-C	Q14315|FLNC_HUMAN	291022	K(+114.04)DGSC(+57.02)GVSYVVQEPGDYEVSIK
MYBPC3	Myosin-binding protein C	Q14896|MYPC3_HUMAN	140762	ISWFK(+114.04)NGLDLGEDAR
H2AC14	Histone H2A type 1-J	Q99878|H2A1J_HUMAN	13936	VTIAQGGVLPNIQAVLLPK(+114.04)K
H2AC14	Histone H2A type 1-J	Q99878|H2A1J_HUMAN	13936	VTIAQGGVLPNIQAVLLPKK(+114.04)
H2AC14	Histone H2A type 1-J	Q99878|H2A1J_HUMAN	13936	VTIAQGGVLPNIQAVLLPKK(+114.04)
H2AC14	Histone H2A type 1-J	Q99878|H2A1J_HUMAN	13936	VTIAQGGVLPNIQAVLLPK(+114.04)K
MYOZ2	Myozenin-2	Q9NPC6|MYOZ2_HUMAN	29878	VATPFGGFEK(+114.04)ASR
MYOZ2	Myozenin-2	Q9NPC6|MYOZ2_HUMAN	29878	LFKPEGK(+114.04)AELPDYR
MYOZ2	Myozenin-2	Q9NPC6|MYOZ2_HUMAN	29878	VATPFGGFEK(+114.04)ASR
MYOZ2	Myozenin-2	Q9NPC6|MYOZ2_HUMAN	29878	FK(+114.04)VPDFELLLLTDPR
MYOZ2	Myozenin-2	Q9NPC6|MYOZ2_HUMAN	29878	LFKPEGK(+114.04)AELPDYR
HSPB7	Heat shock protein beta-7	Q9UBY9|HSPB7_HUMAN	18611	ALPAQDPPMEK(+114.04)ALS

[truncated: 11 more sheets: DCM 4, DCM 5, Sham 1, Sham 2, Sham 3, HF 1, HF 2, HF 3, HFBAG3 1, HFBAG3 2, HFBAG3 3]
